# Supplementary material for: Application of machine learning models for property prediction to targeted protein degraders
Source: Nat Commun. 2024 Jul 9;15:5764. doi: 10.1038/s41467-024-49979-3 (PMC11233499; doi:10.1038/s41467-024-49979-3)
Supplement: Supplementary file 4 — Supplementary Data 1 [file 41467_2024_49979_MOESM4_ESM.zip]

Archive with 3 entries (2 files):
- Supplementary Data/
- Supplementary Data/protacdb2.0_zinc_chembl_dataset.csv
- __MACOSX/Supplementary Data/._protacdb2.0_zinc_chembl_dataset.csv
