# Supplementary material for: Application of machine learning models for property prediction to targeted protein degraders
Source: Nat Commun. 2024 Jul 9;15:5764. doi: 10.1038/s41467-024-49979-3 (PMC11233499; doi:10.1038/s41467-024-49979-3)
Supplement: Supplementary file 5 — Supplementary Software 1 [file 41467_2024_49979_MOESM5_ESM.zip]

Archive with 9 entries (8 files):
- Supplementary Software/
- __MACOSX/._Supplementary Software
- Supplementary Software/.Rhistory
- Supplementary Software/.DS_Store
- __MACOSX/Supplementary Software/._.DS_Store
- Supplementary Software/README.md
- __MACOSX/Supplementary Software/._README.md
- Supplementary Software/environment.yaml
- __MACOSX/Supplementary Software/._environment.yaml
