# Supplementary material for: Application of machine learning models for property prediction to targeted protein degraders
Source: Nat Commun. 2024 Jul 9;15:5764. doi: 10.1038/s41467-024-49979-3 (PMC11233499; doi:10.1038/s41467-024-49979-3)
Supplement: Supplementary file 5 — Supplementary Software 1 [file 41467_2024_49979_MOESM5_ESM.zip › Supplementary Software/README.md]

# Are machine learning-based QSPR models applicable to targeted protein degraders?

In the following document, we provide steps and code snippets to reproduce the models and results for the surrogate models presented in _"Are machine learning-based QSPR models applicable to targeted protein degraders?"_ by Peteani _et al._

## 1. Install Dependencies

We use [`conda`](https://docs.conda.io/projects/conda/en/latest/user-guide/getting-started.html) to manage dependencies.

To get `conda`, follow the [installation instructions](https://docs.conda.io/projects/conda/en/latest/user-guide/install/index.html#regular-installation) for your specific OS. Once `conda` has been installed, make sure that it is updated to the latest version by running `conda update conda` in your command prompt/terminal.

Then, install the dependencies needed using the provided `environment.yaml` file and activate the `conda` environment:

```bash
conda env create -f </path/to/the/file>/environment.yaml
conda activate tpd-env
```

## 2. Surrogate Dataset & Models

The surrogate models were trained using  [`chemprop`](https://github.com/chemprop/chemprop) - a Python library for molecular property prediction using Message Passing Graph Neural Networks (MPGNNs), and a surrogate dataset comprised of publicly available structures - retrieved from ZINC, ChEMBL, and PROTAC-DB 2.0 databases, along with the corresponding assays predictions from the internal Novartis global models.

Similarly to the approach used for the internal Novartis global models, we used the surrogate dataset to train four different surrogate multi-task models on the following assay groups:

- Permeability: $P_{app}$ from low-efflux MDCK (LE-MDCK) permeability assay (versions 1 and 2), PAMPA and Caco-2 permeability assays, and efflux ratio from MDCK-MDR1 permeability assay (total: 5 assays).
- Clearance: $CL_{int}$ from CYP metabolic stability in liver microsomes assays for rat, human, mouse, dog, cynomolgus monkey, and minipig (total: 6 assays).
- Binding/Lipophilicity: $PPB$ for rat, human, mouse, dog, and cynomolgus monkey, human serum albumin (HSA) binding, microsomal binding, brain binding, LogP, and LogD (total: 10 assays).
- CYP Time-Dependent Inhibition: time-dependent inhibition of CYP3A4, and reversible inhibition of CYP3A4, CYP2C0, and CYP2D6 (total: 4 assays).

## 3. Reproducibility of Results

### 3.1 Models Training

Below, we report the scripts needed to reproduce the model training for each of the groups of assays. 

All models were trained using a balanced scaffold-based data splitting strategy, with a 90%/10% training/validation dataset proportion (for our work, the test set was the same internal Novartis dataset used to evaluate the internal global models). Each model was trained with the same hyperparameters as the internal Novartis global models (refer to Table S2 in the Supplementary Information). Model training was carried out on GPU-accelerated hardware (NVIDIA V100 Tensor Core GPUs).

Note: to fully reproduce the results from our work, in the following scripts we specify the surrogate dataset as the test set used to evaluate the model (`--serapate_test_path` argument). This is due to how `chemprop` works internally, and the simplest way to be able to use a 90%/10% training/validation split during model training (without a test split - in our work we had the internal Novartis test set). We invite users to ignore the evaluation performances reported during model training due to the obvious data leakage issue and to run the models evaluation on a separate, independent test set to be able to fully benchmark the results.

Please, refer to the [documentation](https://github.com/chemprop/chemprop/tree/master?tab=readme-ov-file#training) for more detailed instructions on how to train a `chemprop` model and for the full list of available CLI arguments, along with their meaning.


#### 3.1.1 Permeability Model

```bash
# Activate the correct conda environment
conda activate tpd-env

# Train the model using chemprop
chemprop_train \
	--data_path </path/to/surrogate/dataset>/protacdb2.0_zinc_chembl_dataset.csv \
	--smiles_columns smiles \
	--target_columns "pred(LE-MDCKv2_LogPapp)" "pred(LE-MDCKv1_LogPapp)" "pred(Caco-2_LogPapp)" "pred(MDCK-MDR1_LogER)" "pred(logPAMPA)" \
	--split_type scaffold_balanced \
	--split_sizes 0.9 0.1 0 \
	--dataset_type regression \
    --num_folds 1 \
    --ensemble_size 5 \
    --ensemble_variance \
    --depth 3 \
    --dropout 0.0 \
    --ffn_num_layers 2 \
    --hidden_size 300 \
    --epochs 30 \
	--separate_test_path </path/to/surrogate/dataset>/protacdb2.0_zinc_chembl_dataset.csv \
	--save_dir </path/to/output/directory>/PERM_model
```


#### 3.1.2 Clearance Model

```bash
# Activate the correct conda environment
conda activate tpd-env

# Train the model using chemprop
chemprop_train \
	--data_path </path/to/surrogate/dataset>/protacdb2.0_zinc_chembl_dataset.csv \
	--smiles_columns smiles \
	--target_columns "pred(rLM LogCLint)" "pred(hLM LogCLint)" "pred(mLM LogCLint)" "pred(minipigLM LogCLint)" "pred(cynoLM LogCLint)" "pred(dLM LogCLint)" \
	--split_type scaffold_balanced \
	--split_sizes 0.9 0.1 0 \
	--dataset_type regression \
    --num_folds 1 \
    --ensemble_size 10 \
    --ensemble_variance \
    --depth 3 \
    --dropout 0.0 \
    --ffn_num_layers 2 \
    --hidden_size 300 \
    --epochs 30 \
	--separate_test_path </path/to/surrogate/dataset>/protacdb2.0_zinc_chembl_dataset.csv \
	--save_dir </path/to/output/directory>/CLint_model
```


#### 3.1.3 Binding/Lipophilicity Model

```bash
# Activate the correct conda environment
conda activate tpd-env

# Train the model using chemprop
chemprop_train \
	--data_path </path/to/surrogate/dataset>/protacdb2.0_zinc_chembl_dataset.csv \
	--smiles_columns smiles \
	--target_columns "pred(LogFu-Rat)" "pred(LogFu-Human)" "pred(LogFu-Mouse)" "pred(LogFu-Dog)" "pred(LogFu-Monkey)" "pred(HPLC LogFu HSA)" "pred(LogFubrain)" "pred(LogFumic)" "pred(Direct NIBR LogP)" "pred(Direct NIBR LogD7.4)" \
	--split_type scaffold_balanced \
	--split_sizes 0.9 0.1 0 \
	--dataset_type regression \
    --num_folds 1 \
    --ensemble_size 10 \
    --ensemble_variance \
    --depth 4 \
    --dropout 0.3 \
    --ffn_num_layers 3 \
    --hidden_size 2100 \
    --epochs 20 \
	--separate_test_path </path/to/surrogate/dataset>/protacdb2.0_zinc_chembl_dataset.csv \
	--save_dir </path/to/output/directory>/PPB_model
```


#### 3.1.4 CYP Time-Dependent Inhibition Model

```bash
# Activate the correct conda environment
conda activate tpd-env

# Train the model using chemprop
chemprop_train \
	--data_path </path/to/surrogate/dataset>/protacdb2.0_zinc_chembl_dataset.csv \
	--smiles_columns smiles \
	--target_columns "pred(logkobs)" "pred(CYP3A4_pIC50)" "pred(CYP2C9_pIC50)" "pred(CYP2D6_pIC50)" \
	--split_type scaffold_balanced \
	--split_sizes 0.9 0.1 0 \
	--dataset_type regression \
    --num_folds 1 \
    --ensemble_size 10 \
    --ensemble_variance \
    --depth 6 \
    --dropout 0.1 \
    --ffn_num_layers 3 \
    --hidden_size 400 \
    --epochs 30 \
	--separate_test_path </path/to/surrogate/dataset>/protacdb2.0_zinc_chembl_dataset.csv \
	--save_dir </path/to/output/directory>/TDI_model
```


### 3.2 Models Inference/Evaluation

Inference/evaluation can be carried out with `chemprop`'s built-in predicting utility: [`chemprop_predict`](https://github.com/chemprop/chemprop/tree/master?tab=readme-ov-file#predicting). 

To obtain the predictions, provide a `csv` file containing the structures of interest and the name of the column(s) containing the SMILES codes, an output path, and the path to one of the ensembles. For example, to obtain the predictions for the CYP time-dependent inhibition assays, you can run the following:

```bash
# Activate the correct conda environment
conda activate tpd-env

# Predict the group of assays of choice with the corresponding ensemble
chemprop_predict \
	--test_path </path/to/dataset/to/predict/name>.csv \
	--smiles_columns <name_of_columns_containing_structures> \
	--preds_path </path/to/output>/predictions.csv \
	--checkpoint_dir </path/to/output/directory>/TDI_model
```

Please, refer to the [documentation](https://github.com/chemprop/chemprop/tree/master?tab=readme-ov-file#predicting) for more detailed instructions on how to use a `chemprop` model for inference and for the full list of available CLI arguments, along with their meaning.


## 4. Contacts

For any further question or inquiry about data and code availability/reproducibility, please get in touch with the corresponding author:

- **Raquel Rodríguez-Pérez** - email: raquel.rodriguez_perez (at) novartis (dot) com
