# Supplementary material for: Application of machine learning models for property prediction to targeted protein degraders
Source: Nat Commun. 2024 Jul 9;15:5764. doi: 10.1038/s41467-024-49979-3 (PMC11233499; doi:10.1038/s41467-024-49979-3)
Supplement: Supplementary file 5 — Supplementary Software 1 [file 41467_2024_49979_MOESM5_ESM.zip › Supplementary Software/environment.yaml]

name: tpd-env

channels:
  - conda-forge
  - defaults

dependencies:
  - pip
  - pip:
    - chemprop==1.6.1
  - python=3.8
