# Supplementary material for: Application of machine learning models for property prediction to targeted protein degraders
Source: Nat Commun. 2024 Jul 9;15:5764. doi: 10.1038/s41467-024-49979-3 (PMC11233499; doi:10.1038/s41467-024-49979-3)
Supplement: Supplementary file 7 — Source Data [file 41467_2024_49979_MOESM7_ESM.zip]

Archive with 106 entries (97 files):
- Source Data/
- __MACOSX/._Source Data
- Source Data/Fig3a.csv
- __MACOSX/Source Data/._Fig3a.csv
- Source Data/Fig3b.csv
- __MACOSX/Source Data/._Fig3b.csv
- Source Data/.DS_Store
- __MACOSX/Source Data/._.DS_Store
- Source Data/Fig2b.csv
- __MACOSX/Source Data/._Fig2b.csv
- Source Data/Fig2a.csv
- __MACOSX/Source Data/._Fig2a.csv
- Source Data/FigS3/
- __MACOSX/Source Data/._FigS3
- Source Data/FigS4.csv
- __MACOSX/Source Data/._FigS4.csv
- Source Data/Fig1a.csv
- __MACOSX/Source Data/._Fig1a.csv
- Source Data/Fig7.csv
- __MACOSX/Source Data/._Fig7.csv
- Source Data/Fig4/
- __MACOSX/Source Data/._Fig4
- Source Data/Fig6.csv
- __MACOSX/Source Data/._Fig6.csv
- Source Data/Fig1b.csv
- __MACOSX/Source Data/._Fig1b.csv
- Source Data/FigS2.csv
- __MACOSX/Source Data/._FigS2.csv
- Source Data/FigS1.csv
- __MACOSX/Source Data/._FigS1.csv
- Source Data/FigS3/.DS_Store
- __MACOSX/Source Data/FigS3/._.DS_Store
- Source Data/FigS3/fine-tuning-2/
- __MACOSX/Source Data/FigS3/._fine-tuning-2
- Source Data/FigS3/global/
- __MACOSX/Source Data/FigS3/._global
- Source Data/FigS3/fine-tuning-1/
- __MACOSX/Source Data/FigS3/._fine-tuning-1
- Source Data/Fig4/.DS_Store
- __MACOSX/Source Data/Fig4/._.DS_Store
- Source Data/Fig4/heterobifunctionals/
- __MACOSX/Source Data/Fig4/._heterobifunctionals
- Source Data/Fig4/all/
- __MACOSX/Source Data/Fig4/._all
- Source Data/Fig4/glues/
- __MACOSX/Source Data/Fig4/._glues
- Source Data/FigS3/fine-tuning-2/CYP3A4 IC50.csv
- __MACOSX/Source Data/FigS3/fine-tuning-2/._CYP3A4 IC50.csv
- Source Data/FigS3/fine-tuning-2/LE-MDCKv2.csv
- __MACOSX/Source Data/FigS3/fine-tuning-2/._LE-MDCKv2.csv
- Source Data/FigS3/fine-tuning-2/HLM CLint.csv
- __MACOSX/Source Data/FigS3/fine-tuning-2/._HLM CLint.csv
- Source Data/FigS3/fine-tuning-2/RLM CLint.csv
- __MACOSX/Source Data/FigS3/fine-tuning-2/._RLM CLint.csv
- Source Data/FigS3/fine-tuning-2/CYP3A4 TDI.csv
- __MACOSX/Source Data/FigS3/fine-tuning-2/._CYP3A4 TDI.csv
- Source Data/FigS3/global/CYP3A4 IC50.csv
- __MACOSX/Source Data/FigS3/global/._CYP3A4 IC50.csv
- Source Data/FigS3/global/LE-MDCKv2.csv
- __MACOSX/Source Data/FigS3/global/._LE-MDCKv2.csv
- Source Data/FigS3/global/HLM CLint.csv
- __MACOSX/Source Data/FigS3/global/._HLM CLint.csv
- Source Data/FigS3/global/RLM CLint.csv
- __MACOSX/Source Data/FigS3/global/._RLM CLint.csv
- Source Data/FigS3/global/CYP3A4 TDI.csv
- __MACOSX/Source Data/FigS3/global/._CYP3A4 TDI.csv
- Source Data/FigS3/fine-tuning-1/CYP3A4 IC50.csv
- __MACOSX/Source Data/FigS3/fine-tuning-1/._CYP3A4 IC50.csv
- Source Data/FigS3/fine-tuning-1/LE-MDCKv2.csv
- __MACOSX/Source Data/FigS3/fine-tuning-1/._LE-MDCKv2.csv
- Source Data/FigS3/fine-tuning-1/HLM CLint.csv
- __MACOSX/Source Data/FigS3/fine-tuning-1/._HLM CLint.csv
- Source Data/FigS3/fine-tuning-1/RLM CLint.csv
- __MACOSX/Source Data/FigS3/fine-tuning-1/._RLM CLint.csv
- Source Data/FigS3/fine-tuning-1/CYP3A4 TDI.csv
- __MACOSX/Source Data/FigS3/fine-tuning-1/._CYP3A4 TDI.csv
- Source Data/Fig4/heterobifunctionals/CYP3A4 IC50.csv
- __MACOSX/Source Data/Fig4/heterobifunctionals/._CYP3A4 IC50.csv
- Source Data/Fig4/heterobifunctionals/LE-MDCKv2.csv
- __MACOSX/Source Data/Fig4/heterobifunctionals/._LE-MDCKv2.csv
- Source Data/Fig4/heterobifunctionals/HLM CLint.csv
- __MACOSX/Source Data/Fig4/heterobifunctionals/._HLM CLint.csv
- Source Data/Fig4/heterobifunctionals/RLM CLint.csv
- __MACOSX/Source Data/Fig4/heterobifunctionals/._RLM CLint.csv
- Source Data/Fig4/heterobifunctionals/CYP3A4 TDI.csv
- __MACOSX/Source Data/Fig4/heterobifunctionals/._CYP3A4 TDI.csv
- Source Data/Fig4/all/CYP3A4 IC50.csv
- __MACOSX/Source Data/Fig4/all/._CYP3A4 IC50.csv
- Source Data/Fig4/all/LE-MDCKv2.csv
- __MACOSX/Source Data/Fig4/all/._LE-MDCKv2.csv
- Source Data/Fig4/all/HLM CLint.csv
- __MACOSX/Source Data/Fig4/all/._HLM CLint.csv
- Source Data/Fig4/all/RLM CLint.csv
- __MACOSX/Source Data/Fig4/all/._RLM CLint.csv
- Source Data/Fig4/all/CYP3A4 TDI.csv
- __MACOSX/Source Data/Fig4/all/._CYP3A4 TDI.csv
- Source Data/Fig4/glues/CYP3A4 IC50.csv
- __MACOSX/Source Data/Fig4/glues/._CYP3A4 IC50.csv
- Source Data/Fig4/glues/LE-MDCKv2.csv
- __MACOSX/Source Data/Fig4/glues/._LE-MDCKv2.csv
- Source Data/Fig4/glues/HLM CLint.csv
- __MACOSX/Source Data/Fig4/glues/._HLM CLint.csv
- Source Data/Fig4/glues/RLM CLint.csv
- __MACOSX/Source Data/Fig4/glues/._RLM CLint.csv
- Source Data/Fig4/glues/CYP3A4 TDI.csv
- __MACOSX/Source Data/Fig4/glues/._CYP3A4 TDI.csv
