# Supplementary material for: Application of machine learning models for property prediction to targeted protein degraders
Source: Nat Commun. 2024 Jul 9;15:5764. doi: 10.1038/s41467-024-49979-3 (PMC11233499; doi:10.1038/s41467-024-49979-3)
Supplement: Supplementary file 7 — Source Data [file 41467_2024_49979_MOESM7_ESM.zip › Source Data/Fig3a.csv]

Assay	MAE	Modality
RLM CLint	0.29	All
CYP2C9 IC50	0.15	All
CYP3A4 kobs	0.27	All
LogP	0.29	All
LE-MDCK v2 Papp	0.25	All
LogD	0.33	All
hPPB	0.23	All
CyLM CLint	0.26	All
MLM CLint	0.29	All
cynoPPB	0.18	All
HLM CLint	0.29	All
DLM CLint	0.24	All
CYP3A4 IC50	0.2	All
rPPB	0.25	All
CYP2D6 IC50	0.17	All
RLM CLint	0.28	Heterobifunctionals
CYP2C9 IC50	0.06	Heterobifunctionals
CYP3A4 kobs	0.3	Heterobifunctionals
LogP	0.37	Heterobifunctionals
LE-MDCK v2 Papp	0.39	Heterobifunctionals
LogD	0.32	Heterobifunctionals
hPPB	0.31	Heterobifunctionals
CyLM CLint	0.18	Heterobifunctionals
MLM CLint	0.31	Heterobifunctionals
cynoPPB	0.16	Heterobifunctionals
HLM CLint	0.32	Heterobifunctionals
DLM CLint	0.19	Heterobifunctionals
CYP3A4 IC50	0.23	Heterobifunctionals
rPPB	0.27	Heterobifunctionals
CYP2D6 IC50	0.06	Heterobifunctionals
RLM CLint	0.26	Glues
CYP2C9 IC50	0.05	Glues
CYP3A4 kobs	0.26	Glues
LogP	0.2	Glues
LE-MDCK v2 Papp	0.21	Glues
LogD	0.23	Glues
hPPB	0.21	Glues
CyLM CLint	0.28	Glues
MLM CLint	0.28	Glues
cynoPPB	0.11	Glues
HLM CLint	0.26	Glues
DLM CLint	0.21	Glues
CYP3A4 IC50	0.11	Glues
rPPB	0.31	Glues
CYP2D6 IC50	0.08	Glues
LE-MDCK v2 Papp	0.55	Baseline
rPPB	0.45	Baseline
cynoPPB	0.42	Baseline
hPPB	0.42	Baseline
LogP	0.86	Baseline
LogD	0.96	Baseline
DLM CLint	0.44	Baseline
CyLM CLint	0.59	Baseline
MLM CLint	0.55	Baseline
HLM CLint	0.5	Baseline
RLM CLint	0.55	Baseline
CYP2C9 IC50	0.28	Baseline
CYP2D6 IC50	0.29	Baseline
CYP3A4 IC50	0.41	Baseline
CYP3A4 kobs	0.32	Baseline
