# Supplementary material for: Application of machine learning models for property prediction to targeted protein degraders
Source: Nat Commun. 2024 Jul 9;15:5764. doi: 10.1038/s41467-024-49979-3 (PMC11233499; doi:10.1038/s41467-024-49979-3)
Supplement: Supplementary file 7 — Source Data [file 41467_2024_49979_MOESM7_ESM.zip › Source Data/Fig3b.csv]

Assay	Boostrap Iteration	MAE	Modality
LE-MDCK v2 Papp	0	0.25	All
rPPB	0	0.25	All
hPPB	0	0.23	All
cynoPPB	0	0.17	All
CYP3A4 kobs	0	0.28	All
CYP3A4 IC50	0	0.21	All
CYP2C9 IC50	0	0.15	All
CYP2D6 IC50	0	0.17	All
RLM CLint	0	0.29	All
HLM CLint	0	0.29	All
MLM CLint	0	0.29	All
DLM CLint	0	0.23	All
CyLM CLint	0	0.26	All
LogP	0	0.29	All
LogD	0	0.33	All
LE-MDCK v2 Papp	1	0.25	All
rPPB	1	0.25	All
hPPB	1	0.22	All
cynoPPB	1	0.18	All
CYP3A4 kobs	1	0.27	All
CYP3A4 IC50	1	0.2	All
CYP2C9 IC50	1	0.15	All
CYP2D6 IC50	1	0.16	All
RLM CLint	1	0.29	All
HLM CLint	1	0.29	All
MLM CLint	1	0.29	All
DLM CLint	1	0.25	All
CyLM CLint	1	0.27	All
LogP	1	0.29	All
LogD	1	0.33	All
LE-MDCK v2 Papp	2	0.25	All
rPPB	2	0.25	All
hPPB	2	0.23	All
cynoPPB	2	0.2	All
CYP3A4 kobs	2	0.27	All
CYP3A4 IC50	2	0.21	All
CYP2C9 IC50	2	0.15	All
CYP2D6 IC50	2	0.16	All
RLM CLint	2	0.29	All
HLM CLint	2	0.29	All
MLM CLint	2	0.29	All
DLM CLint	2	0.25	All
CyLM CLint	2	0.27	All
LogP	2	0.29	All
LogD	2	0.33	All
LE-MDCK v2 Papp	3	0.25	All
rPPB	3	0.25	All
hPPB	3	0.23	All
cynoPPB	3	0.18	All
CYP3A4 kobs	3	0.28	All
CYP3A4 IC50	3	0.2	All
CYP2C9 IC50	3	0.15	All
CYP2D6 IC50	3	0.17	All
RLM CLint	3	0.29	All
HLM CLint	3	0.29	All
MLM CLint	3	0.29	All
DLM CLint	3	0.23	All
CyLM CLint	3	0.25	All
LogP	3	0.29	All
LogD	3	0.33	All
LE-MDCK v2 Papp	4	0.25	All
rPPB	4	0.25	All
hPPB	4	0.22	All
cynoPPB	4	0.19	All
CYP3A4 kobs	4	0.27	All
CYP3A4 IC50	4	0.19	All
CYP2C9 IC50	4	0.16	All
CYP2D6 IC50	4	0.17	All
RLM CLint	4	0.29	All
HLM CLint	4	0.29	All
MLM CLint	4	0.29	All
DLM CLint	4	0.25	All
CyLM CLint	4	0.28	All
LogP	4	0.29	All
LogD	4	0.34	All
LE-MDCK v2 Papp	5	0.25	All
rPPB	5	0.26	All
hPPB	5	0.23	All
cynoPPB	5	0.2	All
CYP3A4 kobs	5	0.27	All
CYP3A4 IC50	5	0.2	All
CYP2C9 IC50	5	0.15	All
CYP2D6 IC50	5	0.17	All
RLM CLint	5	0.29	All
HLM CLint	5	0.29	All
MLM CLint	5	0.29	All
DLM CLint	5	0.24	All
CyLM CLint	5	0.25	All
LogP	5	0.29	All
LogD	5	0.33	All
LE-MDCK v2 Papp	6	0.25	All
rPPB	6	0.23	All
hPPB	6	0.21	All
cynoPPB	6	0.17	All
CYP3A4 kobs	6	0.27	All
CYP3A4 IC50	6	0.21	All
CYP2C9 IC50	6	0.14	All
CYP2D6 IC50	6	0.17	All
RLM CLint	6	0.29	All
HLM CLint	6	0.29	All
MLM CLint	6	0.29	All
DLM CLint	6	0.23	All
CyLM CLint	6	0.26	All
LogP	6	0.29	All
LogD	6	0.33	All
LE-MDCK v2 Papp	7	0.25	All
rPPB	7	0.25	All
hPPB	7	0.23	All
cynoPPB	7	0.17	All
CYP3A4 kobs	7	0.26	All
CYP3A4 IC50	7	0.2	All
CYP2C9 IC50	7	0.16	All
CYP2D6 IC50	7	0.18	All
RLM CLint	7	0.29	All
HLM CLint	7	0.29	All
MLM CLint	7	0.29	All
DLM CLint	7	0.23	All
CyLM CLint	7	0.25	All
LogP	7	0.29	All
LogD	7	0.33	All
LE-MDCK v2 Papp	8	0.25	All
rPPB	8	0.25	All
hPPB	8	0.23	All
cynoPPB	8	0.18	All
CYP3A4 kobs	8	0.27	All
CYP3A4 IC50	8	0.2	All
CYP2C9 IC50	8	0.14	All
CYP2D6 IC50	8	0.16	All
RLM CLint	8	0.29	All
HLM CLint	8	0.29	All
MLM CLint	8	0.29	All
DLM CLint	8	0.25	All
CyLM CLint	8	0.25	All
LogP	8	0.29	All
LogD	8	0.33	All
LE-MDCK v2 Papp	9	0.25	All
rPPB	9	0.25	All
hPPB	9	0.23	All
cynoPPB	9	0.2	All
CYP3A4 kobs	9	0.27	All
CYP3A4 IC50	9	0.2	All
CYP2C9 IC50	9	0.14	All
CYP2D6 IC50	9	0.16	All
RLM CLint	9	0.29	All
HLM CLint	9	0.29	All
MLM CLint	9	0.3	All
DLM CLint	9	0.24	All
CyLM CLint	9	0.27	All
LogP	9	0.29	All
LogD	9	0.33	All
LE-MDCK v2 Papp	10	0.25	All
rPPB	10	0.25	All
hPPB	10	0.23	All
cynoPPB	10	0.18	All
CYP3A4 kobs	10	0.27	All
CYP3A4 IC50	10	0.2	All
CYP2C9 IC50	10	0.15	All
CYP2D6 IC50	10	0.17	All
RLM CLint	10	0.29	All
HLM CLint	10	0.29	All
MLM CLint	10	0.29	All
DLM CLint	10	0.24	All
CyLM CLint	10	0.26	All
LogP	10	0.29	All
LogD	10	0.33	All
LE-MDCK v2 Papp	11	0.25	All
rPPB	11	0.24	All
hPPB	11	0.24	All
cynoPPB	11	0.17	All
CYP3A4 kobs	11	0.27	All
CYP3A4 IC50	11	0.2	All
CYP2C9 IC50	11	0.15	All
CYP2D6 IC50	11	0.16	All
RLM CLint	11	0.29	All
HLM CLint	11	0.29	All
MLM CLint	11	0.29	All
DLM CLint	11	0.23	All
CyLM CLint	11	0.24	All
LogP	11	0.29	All
LogD	11	0.34	All
LE-MDCK v2 Papp	12	0.25	All
rPPB	12	0.25	All
hPPB	12	0.23	All
cynoPPB	12	0.18	All
CYP3A4 kobs	12	0.27	All
CYP3A4 IC50	12	0.2	All
CYP2C9 IC50	12	0.15	All
CYP2D6 IC50	12	0.16	All
RLM CLint	12	0.29	All
HLM CLint	12	0.29	All
MLM CLint	12	0.29	All
DLM CLint	12	0.24	All
CyLM CLint	12	0.28	All
LogP	12	0.29	All
LogD	12	0.33	All
LE-MDCK v2 Papp	13	0.25	All
rPPB	13	0.25	All
hPPB	13	0.23	All
cynoPPB	13	0.17	All
CYP3A4 kobs	13	0.27	All
CYP3A4 IC50	13	0.2	All
CYP2C9 IC50	13	0.16	All
CYP2D6 IC50	13	0.17	All
RLM CLint	13	0.29	All
HLM CLint	13	0.29	All
MLM CLint	13	0.29	All
DLM CLint	13	0.25	All
CyLM CLint	13	0.27	All
LogP	13	0.29	All
LogD	13	0.33	All
LE-MDCK v2 Papp	14	0.25	All
rPPB	14	0.25	All
hPPB	14	0.23	All
cynoPPB	14	0.2	All
CYP3A4 kobs	14	0.27	All
CYP3A4 IC50	14	0.2	All
CYP2C9 IC50	14	0.15	All
CYP2D6 IC50	14	0.16	All
RLM CLint	14	0.28	All
HLM CLint	14	0.29	All
MLM CLint	14	0.29	All
DLM CLint	14	0.24	All
CyLM CLint	14	0.28	All
LogP	14	0.29	All
LogD	14	0.33	All
LE-MDCK v2 Papp	15	0.25	All
rPPB	15	0.25	All
hPPB	15	0.23	All
cynoPPB	15	0.17	All
CYP3A4 kobs	15	0.26	All
CYP3A4 IC50	15	0.21	All
CYP2C9 IC50	15	0.15	All
CYP2D6 IC50	15	0.16	All
RLM CLint	15	0.29	All
HLM CLint	15	0.29	All
MLM CLint	15	0.29	All
DLM CLint	15	0.24	All
CyLM CLint	15	0.27	All
LogP	15	0.29	All
LogD	15	0.33	All
LE-MDCK v2 Papp	16	0.25	All
rPPB	16	0.25	All
hPPB	16	0.23	All
cynoPPB	16	0.2	All
CYP3A4 kobs	16	0.27	All
CYP3A4 IC50	16	0.21	All
CYP2C9 IC50	16	0.15	All
CYP2D6 IC50	16	0.17	All
RLM CLint	16	0.29	All
HLM CLint	16	0.29	All
MLM CLint	16	0.29	All
DLM CLint	16	0.23	All
CyLM CLint	16	0.26	All
LogP	16	0.29	All
LogD	16	0.34	All
LE-MDCK v2 Papp	17	0.25	All
rPPB	17	0.26	All
hPPB	17	0.23	All
cynoPPB	17	0.2	All
CYP3A4 kobs	17	0.26	All
CYP3A4 IC50	17	0.2	All
CYP2C9 IC50	17	0.16	All
CYP2D6 IC50	17	0.17	All
RLM CLint	17	0.29	All
HLM CLint	17	0.29	All
MLM CLint	17	0.29	All
DLM CLint	17	0.25	All
CyLM CLint	17	0.26	All
LogP	17	0.29	All
LogD	17	0.34	All
LE-MDCK v2 Papp	18	0.25	All
rPPB	18	0.25	All
hPPB	18	0.23	All
cynoPPB	18	0.17	All
CYP3A4 kobs	18	0.27	All
CYP3A4 IC50	18	0.2	All
CYP2C9 IC50	18	0.15	All
CYP2D6 IC50	18	0.17	All
RLM CLint	18	0.28	All
HLM CLint	18	0.29	All
MLM CLint	18	0.29	All
DLM CLint	18	0.23	All
CyLM CLint	18	0.25	All
LogP	18	0.29	All
LogD	18	0.34	All
LE-MDCK v2 Papp	19	0.25	All
rPPB	19	0.25	All
hPPB	19	0.25	All
cynoPPB	19	0.16	All
CYP3A4 kobs	19	0.27	All
CYP3A4 IC50	19	0.21	All
CYP2C9 IC50	19	0.15	All
CYP2D6 IC50	19	0.17	All
RLM CLint	19	0.29	All
HLM CLint	19	0.29	All
MLM CLint	19	0.29	All
DLM CLint	19	0.24	All
CyLM CLint	19	0.26	All
LogP	19	0.29	All
LogD	19	0.33	All
LE-MDCK v2 Papp	20	0.25	All
rPPB	20	0.25	All
hPPB	20	0.21	All
cynoPPB	20	0.19	All
CYP3A4 kobs	20	0.26	All
CYP3A4 IC50	20	0.21	All
CYP2C9 IC50	20	0.15	All
CYP2D6 IC50	20	0.18	All
RLM CLint	20	0.29	All
HLM CLint	20	0.29	All
MLM CLint	20	0.29	All
DLM CLint	20	0.23	All
CyLM CLint	20	0.27	All
LogP	20	0.29	All
LogD	20	0.33	All
LE-MDCK v2 Papp	21	0.25	All
rPPB	21	0.24	All
hPPB	21	0.23	All
cynoPPB	21	0.17	All
CYP3A4 kobs	21	0.27	All
CYP3A4 IC50	21	0.2	All
CYP2C9 IC50	21	0.15	All
CYP2D6 IC50	21	0.17	All
RLM CLint	21	0.29	All
HLM CLint	21	0.29	All
MLM CLint	21	0.29	All
DLM CLint	21	0.25	All
CyLM CLint	21	0.26	All
LogP	21	0.29	All
LogD	21	0.34	All
LE-MDCK v2 Papp	22	0.25	All
rPPB	22	0.26	All
hPPB	22	0.23	All
cynoPPB	22	0.17	All
CYP3A4 kobs	22	0.27	All
CYP3A4 IC50	22	0.21	All
CYP2C9 IC50	22	0.15	All
CYP2D6 IC50	22	0.17	All
RLM CLint	22	0.29	All
HLM CLint	22	0.29	All
MLM CLint	22	0.29	All
DLM CLint	22	0.23	All
CyLM CLint	22	0.27	All
LogP	22	0.29	All
LogD	22	0.33	All
LE-MDCK v2 Papp	23	0.25	All
rPPB	23	0.26	All
hPPB	23	0.22	All
cynoPPB	23	0.17	All
CYP3A4 kobs	23	0.27	All
CYP3A4 IC50	23	0.21	All
CYP2C9 IC50	23	0.15	All
CYP2D6 IC50	23	0.17	All
RLM CLint	23	0.29	All
HLM CLint	23	0.29	All
MLM CLint	23	0.29	All
DLM CLint	23	0.24	All
CyLM CLint	23	0.26	All
LogP	23	0.29	All
LogD	23	0.33	All
LE-MDCK v2 Papp	24	0.25	All
rPPB	24	0.26	All
hPPB	24	0.24	All
cynoPPB	24	0.19	All
CYP3A4 kobs	24	0.27	All
CYP3A4 IC50	24	0.2	All
CYP2C9 IC50	24	0.16	All
CYP2D6 IC50	24	0.18	All
RLM CLint	24	0.29	All
HLM CLint	24	0.29	All
MLM CLint	24	0.29	All
DLM CLint	24	0.23	All
CyLM CLint	24	0.26	All
LogP	24	0.29	All
LogD	24	0.33	All
LE-MDCK v2 Papp	25	0.25	All
rPPB	25	0.25	All
hPPB	25	0.22	All
cynoPPB	25	0.19	All
CYP3A4 kobs	25	0.28	All
CYP3A4 IC50	25	0.2	All
CYP2C9 IC50	25	0.15	All
CYP2D6 IC50	25	0.17	All
RLM CLint	25	0.29	All
HLM CLint	25	0.29	All
MLM CLint	25	0.29	All
DLM CLint	25	0.24	All
CyLM CLint	25	0.26	All
LogP	25	0.29	All
LogD	25	0.33	All
LE-MDCK v2 Papp	26	0.25	All
rPPB	26	0.25	All
hPPB	26	0.23	All
cynoPPB	26	0.2	All
CYP3A4 kobs	26	0.27	All
CYP3A4 IC50	26	0.21	All
CYP2C9 IC50	26	0.16	All
CYP2D6 IC50	26	0.17	All
RLM CLint	26	0.29	All
HLM CLint	26	0.29	All
MLM CLint	26	0.29	All
DLM CLint	26	0.24	All
CyLM CLint	26	0.27	All
LogP	26	0.29	All
LogD	26	0.33	All
LE-MDCK v2 Papp	27	0.25	All
rPPB	27	0.25	All
hPPB	27	0.23	All
cynoPPB	27	0.18	All
CYP3A4 kobs	27	0.26	All
CYP3A4 IC50	27	0.21	All
CYP2C9 IC50	27	0.15	All
CYP2D6 IC50	27	0.17	All
RLM CLint	27	0.29	All
HLM CLint	27	0.29	All
MLM CLint	27	0.29	All
DLM CLint	27	0.24	All
CyLM CLint	27	0.27	All
LogP	27	0.29	All
LogD	27	0.33	All
LE-MDCK v2 Papp	28	0.25	All
rPPB	28	0.25	All
hPPB	28	0.24	All
cynoPPB	28	0.23	All
CYP3A4 kobs	28	0.26	All
CYP3A4 IC50	28	0.21	All
CYP2C9 IC50	28	0.15	All
CYP2D6 IC50	28	0.17	All
RLM CLint	28	0.28	All
HLM CLint	28	0.29	All
MLM CLint	28	0.3	All
DLM CLint	28	0.25	All
CyLM CLint	28	0.29	All
LogP	28	0.29	All
LogD	28	0.33	All
LE-MDCK v2 Papp	29	0.25	All
rPPB	29	0.25	All
hPPB	29	0.23	All
cynoPPB	29	0.18	All
CYP3A4 kobs	29	0.27	All
CYP3A4 IC50	29	0.21	All
CYP2C9 IC50	29	0.14	All
CYP2D6 IC50	29	0.18	All
RLM CLint	29	0.29	All
HLM CLint	29	0.29	All
MLM CLint	29	0.3	All
DLM CLint	29	0.25	All
CyLM CLint	29	0.27	All
LogP	29	0.29	All
LogD	29	0.33	All
LE-MDCK v2 Papp	30	0.25	All
rPPB	30	0.24	All
hPPB	30	0.23	All
cynoPPB	30	0.18	All
CYP3A4 kobs	30	0.26	All
CYP3A4 IC50	30	0.2	All
CYP2C9 IC50	30	0.15	All
CYP2D6 IC50	30	0.17	All
RLM CLint	30	0.29	All
HLM CLint	30	0.29	All
MLM CLint	30	0.29	All
DLM CLint	30	0.24	All
CyLM CLint	30	0.28	All
LogP	30	0.3	All
LogD	30	0.33	All
LE-MDCK v2 Papp	31	0.25	All
rPPB	31	0.25	All
hPPB	31	0.22	All
cynoPPB	31	0.18	All
CYP3A4 kobs	31	0.27	All
CYP3A4 IC50	31	0.21	All
CYP2C9 IC50	31	0.15	All
CYP2D6 IC50	31	0.17	All
RLM CLint	31	0.29	All
HLM CLint	31	0.29	All
MLM CLint	31	0.29	All
DLM CLint	31	0.23	All
CyLM CLint	31	0.27	All
LogP	31	0.29	All
LogD	31	0.33	All
LE-MDCK v2 Papp	32	0.25	All
rPPB	32	0.26	All
hPPB	32	0.23	All
cynoPPB	32	0.19	All
CYP3A4 kobs	32	0.27	All
CYP3A4 IC50	32	0.2	All
CYP2C9 IC50	32	0.14	All
CYP2D6 IC50	32	0.17	All
RLM CLint	32	0.29	All
HLM CLint	32	0.29	All
MLM CLint	32	0.29	All
DLM CLint	32	0.23	All
CyLM CLint	32	0.26	All
LogP	32	0.29	All
LogD	32	0.33	All
LE-MDCK v2 Papp	33	0.25	All
rPPB	33	0.24	All
hPPB	33	0.23	All
cynoPPB	33	0.18	All
CYP3A4 kobs	33	0.26	All
CYP3A4 IC50	33	0.21	All
CYP2C9 IC50	33	0.16	All
CYP2D6 IC50	33	0.17	All
RLM CLint	33	0.29	All
HLM CLint	33	0.29	All
MLM CLint	33	0.29	All
DLM CLint	33	0.23	All
CyLM CLint	33	0.27	All
LogP	33	0.29	All
LogD	33	0.33	All
LE-MDCK v2 Papp	34	0.25	All
rPPB	34	0.25	All
hPPB	34	0.23	All
cynoPPB	34	0.21	All
CYP3A4 kobs	34	0.27	All
CYP3A4 IC50	34	0.2	All
CYP2C9 IC50	34	0.14	All
CYP2D6 IC50	34	0.16	All
RLM CLint	34	0.29	All
HLM CLint	34	0.29	All
MLM CLint	34	0.29	All
DLM CLint	34	0.24	All
CyLM CLint	34	0.27	All
LogP	34	0.3	All
LogD	34	0.33	All
LE-MDCK v2 Papp	35	0.25	All
rPPB	35	0.25	All
hPPB	35	0.23	All
cynoPPB	35	0.16	All
CYP3A4 kobs	35	0.27	All
CYP3A4 IC50	35	0.2	All
CYP2C9 IC50	35	0.16	All
CYP2D6 IC50	35	0.19	All
RLM CLint	35	0.29	All
HLM CLint	35	0.29	All
MLM CLint	35	0.29	All
DLM CLint	35	0.23	All
CyLM CLint	35	0.26	All
LogP	35	0.29	All
LogD	35	0.33	All
LE-MDCK v2 Papp	36	0.25	All
rPPB	36	0.25	All
hPPB	36	0.23	All
cynoPPB	36	0.19	All
CYP3A4 kobs	36	0.27	All
CYP3A4 IC50	36	0.2	All
CYP2C9 IC50	36	0.14	All
CYP2D6 IC50	36	0.16	All
RLM CLint	36	0.29	All
HLM CLint	36	0.29	All
MLM CLint	36	0.3	All
DLM CLint	36	0.24	All
CyLM CLint	36	0.27	All
LogP	36	0.3	All
LogD	36	0.33	All
LE-MDCK v2 Papp	37	0.25	All
rPPB	37	0.25	All
hPPB	37	0.23	All
cynoPPB	37	0.24	All
CYP3A4 kobs	37	0.27	All
CYP3A4 IC50	37	0.2	All
CYP2C9 IC50	37	0.14	All
CYP2D6 IC50	37	0.16	All
RLM CLint	37	0.29	All
HLM CLint	37	0.29	All
MLM CLint	37	0.29	All
DLM CLint	37	0.24	All
CyLM CLint	37	0.26	All
LogP	37	0.29	All
LogD	37	0.34	All
LE-MDCK v2 Papp	38	0.25	All
rPPB	38	0.25	All
hPPB	38	0.23	All
cynoPPB	38	0.18	All
CYP3A4 kobs	38	0.27	All
CYP3A4 IC50	38	0.2	All
CYP2C9 IC50	38	0.15	All
CYP2D6 IC50	38	0.16	All
RLM CLint	38	0.29	All
HLM CLint	38	0.29	All
MLM CLint	38	0.3	All
DLM CLint	38	0.24	All
CyLM CLint	38	0.27	All
LogP	38	0.29	All
LogD	38	0.34	All
LE-MDCK v2 Papp	39	0.25	All
rPPB	39	0.24	All
hPPB	39	0.22	All
cynoPPB	39	0.21	All
CYP3A4 kobs	39	0.26	All
CYP3A4 IC50	39	0.2	All
CYP2C9 IC50	39	0.15	All
CYP2D6 IC50	39	0.17	All
RLM CLint	39	0.29	All
HLM CLint	39	0.29	All
MLM CLint	39	0.29	All
DLM CLint	39	0.23	All
CyLM CLint	39	0.26	All
LogP	39	0.29	All
LogD	39	0.34	All
LE-MDCK v2 Papp	40	0.25	All
rPPB	40	0.26	All
hPPB	40	0.24	All
cynoPPB	40	0.22	All
CYP3A4 kobs	40	0.27	All
CYP3A4 IC50	40	0.21	All
CYP2C9 IC50	40	0.15	All
CYP2D6 IC50	40	0.17	All
RLM CLint	40	0.29	All
HLM CLint	40	0.29	All
MLM CLint	40	0.29	All
DLM CLint	40	0.24	All
CyLM CLint	40	0.26	All
LogP	40	0.29	All
LogD	40	0.33	All
LE-MDCK v2 Papp	41	0.25	All
rPPB	41	0.25	All
hPPB	41	0.24	All
cynoPPB	41	0.19	All
CYP3A4 kobs	41	0.26	All
CYP3A4 IC50	41	0.2	All
CYP2C9 IC50	41	0.13	All
CYP2D6 IC50	41	0.16	All
RLM CLint	41	0.29	All
HLM CLint	41	0.29	All
MLM CLint	41	0.29	All
DLM CLint	41	0.25	All
CyLM CLint	41	0.24	All
LogP	41	0.29	All
LogD	41	0.33	All
LE-MDCK v2 Papp	42	0.25	All
rPPB	42	0.23	All
hPPB	42	0.23	All
cynoPPB	42	0.19	All
CYP3A4 kobs	42	0.27	All
CYP3A4 IC50	42	0.2	All
CYP2C9 IC50	42	0.15	All
CYP2D6 IC50	42	0.17	All
RLM CLint	42	0.29	All
HLM CLint	42	0.29	All
MLM CLint	42	0.29	All
DLM CLint	42	0.24	All
CyLM CLint	42	0.27	All
LogP	42	0.29	All
LogD	42	0.33	All
LE-MDCK v2 Papp	43	0.25	All
rPPB	43	0.25	All
hPPB	43	0.22	All
cynoPPB	43	0.2	All
CYP3A4 kobs	43	0.27	All
CYP3A4 IC50	43	0.21	All
CYP2C9 IC50	43	0.15	All
CYP2D6 IC50	43	0.17	All
RLM CLint	43	0.29	All
HLM CLint	43	0.29	All
MLM CLint	43	0.29	All
DLM CLint	43	0.24	All
CyLM CLint	43	0.27	All
LogP	43	0.29	All
LogD	43	0.33	All
LE-MDCK v2 Papp	44	0.25	All
rPPB	44	0.26	All
hPPB	44	0.24	All
cynoPPB	44	0.18	All
CYP3A4 kobs	44	0.27	All
CYP3A4 IC50	44	0.2	All
CYP2C9 IC50	44	0.15	All
CYP2D6 IC50	44	0.16	All
RLM CLint	44	0.29	All
HLM CLint	44	0.29	All
MLM CLint	44	0.29	All
DLM CLint	44	0.23	All
CyLM CLint	44	0.28	All
LogP	44	0.29	All
LogD	44	0.34	All
LE-MDCK v2 Papp	45	0.26	All
rPPB	45	0.25	All
hPPB	45	0.23	All
cynoPPB	45	0.19	All
CYP3A4 kobs	45	0.27	All
CYP3A4 IC50	45	0.2	All
CYP2C9 IC50	45	0.14	All
CYP2D6 IC50	45	0.16	All
RLM CLint	45	0.29	All
HLM CLint	45	0.29	All
MLM CLint	45	0.29	All
DLM CLint	45	0.25	All
CyLM CLint	45	0.29	All
LogP	45	0.29	All
LogD	45	0.34	All
LE-MDCK v2 Papp	46	0.25	All
rPPB	46	0.25	All
hPPB	46	0.23	All
cynoPPB	46	0.17	All
CYP3A4 kobs	46	0.27	All
CYP3A4 IC50	46	0.2	All
CYP2C9 IC50	46	0.15	All
CYP2D6 IC50	46	0.17	All
RLM CLint	46	0.29	All
HLM CLint	46	0.29	All
MLM CLint	46	0.29	All
DLM CLint	46	0.24	All
CyLM CLint	46	0.26	All
LogP	46	0.29	All
LogD	46	0.33	All
LE-MDCK v2 Papp	47	0.25	All
rPPB	47	0.25	All
hPPB	47	0.22	All
cynoPPB	47	0.17	All
CYP3A4 kobs	47	0.26	All
CYP3A4 IC50	47	0.2	All
CYP2C9 IC50	47	0.14	All
CYP2D6 IC50	47	0.17	All
RLM CLint	47	0.29	All
HLM CLint	47	0.29	All
MLM CLint	47	0.29	All
DLM CLint	47	0.24	All
CyLM CLint	47	0.26	All
LogP	47	0.3	All
LogD	47	0.34	All
LE-MDCK v2 Papp	48	0.25	All
rPPB	48	0.25	All
hPPB	48	0.23	All
cynoPPB	48	0.18	All
CYP3A4 kobs	48	0.27	All
CYP3A4 IC50	48	0.2	All
CYP2C9 IC50	48	0.15	All
CYP2D6 IC50	48	0.16	All
RLM CLint	48	0.29	All
HLM CLint	48	0.29	All
MLM CLint	48	0.29	All
DLM CLint	48	0.24	All
CyLM CLint	48	0.24	All
LogP	48	0.29	All
LogD	48	0.33	All
LE-MDCK v2 Papp	49	0.25	All
rPPB	49	0.24	All
hPPB	49	0.24	All
cynoPPB	49	0.19	All
CYP3A4 kobs	49	0.26	All
CYP3A4 IC50	49	0.2	All
CYP2C9 IC50	49	0.15	All
CYP2D6 IC50	49	0.17	All
RLM CLint	49	0.29	All
HLM CLint	49	0.29	All
MLM CLint	49	0.29	All
DLM CLint	49	0.24	All
CyLM CLint	49	0.26	All
LogP	49	0.29	All
LogD	49	0.34	All
LE-MDCK v2 Papp	50	0.25	All
rPPB	50	0.25	All
hPPB	50	0.22	All
cynoPPB	50	0.19	All
CYP3A4 kobs	50	0.27	All
CYP3A4 IC50	50	0.2	All
CYP2C9 IC50	50	0.14	All
CYP2D6 IC50	50	0.16	All
RLM CLint	50	0.29	All
HLM CLint	50	0.29	All
MLM CLint	50	0.29	All
DLM CLint	50	0.24	All
CyLM CLint	50	0.25	All
LogP	50	0.29	All
LogD	50	0.33	All
LE-MDCK v2 Papp	51	0.25	All
rPPB	51	0.24	All
hPPB	51	0.23	All
cynoPPB	51	0.17	All
CYP3A4 kobs	51	0.26	All
CYP3A4 IC50	51	0.21	All
CYP2C9 IC50	51	0.15	All
CYP2D6 IC50	51	0.17	All
RLM CLint	51	0.29	All
HLM CLint	51	0.29	All
MLM CLint	51	0.3	All
DLM CLint	51	0.24	All
CyLM CLint	51	0.27	All
LogP	51	0.29	All
LogD	51	0.34	All
LE-MDCK v2 Papp	52	0.25	All
rPPB	52	0.25	All
hPPB	52	0.23	All
cynoPPB	52	0.18	All
CYP3A4 kobs	52	0.26	All
CYP3A4 IC50	52	0.2	All
CYP2C9 IC50	52	0.14	All
CYP2D6 IC50	52	0.16	All
RLM CLint	52	0.29	All
HLM CLint	52	0.29	All
MLM CLint	52	0.29	All
DLM CLint	52	0.24	All
CyLM CLint	52	0.27	All
LogP	52	0.29	All
LogD	52	0.33	All
LE-MDCK v2 Papp	53	0.25	All
rPPB	53	0.25	All
hPPB	53	0.22	All
cynoPPB	53	0.19	All
CYP3A4 kobs	53	0.26	All
CYP3A4 IC50	53	0.2	All
CYP2C9 IC50	53	0.15	All
CYP2D6 IC50	53	0.17	All
RLM CLint	53	0.29	All
HLM CLint	53	0.29	All
MLM CLint	53	0.29	All
DLM CLint	53	0.24	All
CyLM CLint	53	0.29	All
LogP	53	0.29	All
LogD	53	0.33	All
LE-MDCK v2 Papp	54	0.25	All
rPPB	54	0.24	All
hPPB	54	0.22	All
cynoPPB	54	0.19	All
CYP3A4 kobs	54	0.27	All
CYP3A4 IC50	54	0.21	All
CYP2C9 IC50	54	0.15	All
CYP2D6 IC50	54	0.16	All
RLM CLint	54	0.29	All
HLM CLint	54	0.29	All
MLM CLint	54	0.29	All
DLM CLint	54	0.23	All
CyLM CLint	54	0.25	All
LogP	54	0.29	All
LogD	54	0.33	All
LE-MDCK v2 Papp	55	0.25	All
rPPB	55	0.24	All
hPPB	55	0.23	All
cynoPPB	55	0.15	All
CYP3A4 kobs	55	0.26	All
CYP3A4 IC50	55	0.2	All
CYP2C9 IC50	55	0.15	All
CYP2D6 IC50	55	0.16	All
RLM CLint	55	0.29	All
HLM CLint	55	0.29	All
MLM CLint	55	0.29	All
DLM CLint	55	0.24	All
CyLM CLint	55	0.27	All
LogP	55	0.29	All
LogD	55	0.33	All
LE-MDCK v2 Papp	56	0.25	All
rPPB	56	0.25	All
hPPB	56	0.22	All
cynoPPB	56	0.17	All
CYP3A4 kobs	56	0.27	All
CYP3A4 IC50	56	0.2	All
CYP2C9 IC50	56	0.14	All
CYP2D6 IC50	56	0.17	All
RLM CLint	56	0.29	All
HLM CLint	56	0.29	All
MLM CLint	56	0.29	All
DLM CLint	56	0.24	All
CyLM CLint	56	0.27	All
LogP	56	0.29	All
LogD	56	0.33	All
LE-MDCK v2 Papp	57	0.25	All
rPPB	57	0.24	All
hPPB	57	0.23	All
cynoPPB	57	0.17	All
CYP3A4 kobs	57	0.27	All
CYP3A4 IC50	57	0.2	All
CYP2C9 IC50	57	0.13	All
CYP2D6 IC50	57	0.15	All
RLM CLint	57	0.29	All
HLM CLint	57	0.29	All
MLM CLint	57	0.29	All
DLM CLint	57	0.23	All
CyLM CLint	57	0.27	All
LogP	57	0.29	All
LogD	57	0.33	All
LE-MDCK v2 Papp	58	0.25	All
rPPB	58	0.25	All
hPPB	58	0.22	All
cynoPPB	58	0.15	All
CYP3A4 kobs	58	0.27	All
CYP3A4 IC50	58	0.2	All
CYP2C9 IC50	58	0.15	All
CYP2D6 IC50	58	0.18	All
RLM CLint	58	0.29	All
HLM CLint	58	0.29	All
MLM CLint	58	0.29	All
DLM CLint	58	0.25	All
CyLM CLint	58	0.26	All
LogP	58	0.29	All
LogD	58	0.33	All
LE-MDCK v2 Papp	59	0.25	All
rPPB	59	0.25	All
hPPB	59	0.22	All
cynoPPB	59	0.18	All
CYP3A4 kobs	59	0.27	All
CYP3A4 IC50	59	0.2	All
CYP2C9 IC50	59	0.15	All
CYP2D6 IC50	59	0.17	All
RLM CLint	59	0.29	All
HLM CLint	59	0.29	All
MLM CLint	59	0.3	All
DLM CLint	59	0.23	All
CyLM CLint	59	0.24	All
LogP	59	0.29	All
LogD	59	0.33	All
LE-MDCK v2 Papp	60	0.25	All
rPPB	60	0.24	All
hPPB	60	0.23	All
cynoPPB	60	0.19	All
CYP3A4 kobs	60	0.26	All
CYP3A4 IC50	60	0.21	All
CYP2C9 IC50	60	0.15	All
CYP2D6 IC50	60	0.17	All
RLM CLint	60	0.28	All
HLM CLint	60	0.29	All
MLM CLint	60	0.29	All
DLM CLint	60	0.24	All
CyLM CLint	60	0.25	All
LogP	60	0.29	All
LogD	60	0.33	All
LE-MDCK v2 Papp	61	0.25	All
rPPB	61	0.25	All
hPPB	61	0.22	All
cynoPPB	61	0.19	All
CYP3A4 kobs	61	0.26	All
CYP3A4 IC50	61	0.2	All
CYP2C9 IC50	61	0.15	All
CYP2D6 IC50	61	0.17	All
RLM CLint	61	0.29	All
HLM CLint	61	0.29	All
MLM CLint	61	0.3	All
DLM CLint	61	0.24	All
CyLM CLint	61	0.26	All
LogP	61	0.29	All
LogD	61	0.33	All
LE-MDCK v2 Papp	62	0.25	All
rPPB	62	0.24	All
hPPB	62	0.22	All
cynoPPB	62	0.18	All
CYP3A4 kobs	62	0.27	All
CYP3A4 IC50	62	0.21	All
CYP2C9 IC50	62	0.15	All
CYP2D6 IC50	62	0.17	All
RLM CLint	62	0.29	All
HLM CLint	62	0.29	All
MLM CLint	62	0.29	All
DLM CLint	62	0.24	All
CyLM CLint	62	0.27	All
LogP	62	0.29	All
LogD	62	0.33	All
LE-MDCK v2 Papp	63	0.25	All
rPPB	63	0.24	All
hPPB	63	0.22	All
cynoPPB	63	0.18	All
CYP3A4 kobs	63	0.28	All
CYP3A4 IC50	63	0.2	All
CYP2C9 IC50	63	0.15	All
CYP2D6 IC50	63	0.17	All
RLM CLint	63	0.28	All
HLM CLint	63	0.29	All
MLM CLint	63	0.29	All
DLM CLint	63	0.24	All
CyLM CLint	63	0.25	All
LogP	63	0.29	All
LogD	63	0.33	All
LE-MDCK v2 Papp	64	0.25	All
rPPB	64	0.25	All
hPPB	64	0.23	All
cynoPPB	64	0.2	All
CYP3A4 kobs	64	0.27	All
CYP3A4 IC50	64	0.2	All
CYP2C9 IC50	64	0.15	All
CYP2D6 IC50	64	0.16	All
RLM CLint	64	0.29	All
HLM CLint	64	0.29	All
MLM CLint	64	0.29	All
DLM CLint	64	0.23	All
CyLM CLint	64	0.28	All
LogP	64	0.29	All
LogD	64	0.33	All
LE-MDCK v2 Papp	65	0.25	All
rPPB	65	0.25	All
hPPB	65	0.22	All
cynoPPB	65	0.15	All
CYP3A4 kobs	65	0.27	All
CYP3A4 IC50	65	0.2	All
CYP2C9 IC50	65	0.15	All
CYP2D6 IC50	65	0.16	All
RLM CLint	65	0.29	All
HLM CLint	65	0.29	All
MLM CLint	65	0.29	All
DLM CLint	65	0.24	All
CyLM CLint	65	0.27	All
LogP	65	0.29	All
LogD	65	0.33	All
LE-MDCK v2 Papp	66	0.25	All
rPPB	66	0.25	All
hPPB	66	0.23	All
cynoPPB	66	0.18	All
CYP3A4 kobs	66	0.26	All
CYP3A4 IC50	66	0.21	All
CYP2C9 IC50	66	0.15	All
CYP2D6 IC50	66	0.16	All
RLM CLint	66	0.29	All
HLM CLint	66	0.29	All
MLM CLint	66	0.29	All
DLM CLint	66	0.24	All
CyLM CLint	66	0.26	All
LogP	66	0.29	All
LogD	66	0.33	All
LE-MDCK v2 Papp	67	0.25	All
rPPB	67	0.25	All
hPPB	67	0.22	All
cynoPPB	67	0.19	All
CYP3A4 kobs	67	0.27	All
CYP3A4 IC50	67	0.21	All
CYP2C9 IC50	67	0.15	All
CYP2D6 IC50	67	0.17	All
RLM CLint	67	0.29	All
HLM CLint	67	0.29	All
MLM CLint	67	0.29	All
DLM CLint	67	0.25	All
CyLM CLint	67	0.26	All
LogP	67	0.29	All
LogD	67	0.33	All
LE-MDCK v2 Papp	68	0.25	All
rPPB	68	0.24	All
hPPB	68	0.23	All
cynoPPB	68	0.17	All
CYP3A4 kobs	68	0.26	All
CYP3A4 IC50	68	0.21	All
CYP2C9 IC50	68	0.15	All
CYP2D6 IC50	68	0.17	All
RLM CLint	68	0.29	All
HLM CLint	68	0.29	All
MLM CLint	68	0.29	All
DLM CLint	68	0.24	All
CyLM CLint	68	0.27	All
LogP	68	0.29	All
LogD	68	0.33	All
LE-MDCK v2 Papp	69	0.25	All
rPPB	69	0.25	All
hPPB	69	0.22	All
cynoPPB	69	0.2	All
CYP3A4 kobs	69	0.27	All
CYP3A4 IC50	69	0.19	All
CYP2C9 IC50	69	0.14	All
CYP2D6 IC50	69	0.16	All
RLM CLint	69	0.29	All
HLM CLint	69	0.28	All
MLM CLint	69	0.29	All
DLM CLint	69	0.24	All
CyLM CLint	69	0.25	All
LogP	69	0.29	All
LogD	69	0.33	All
LE-MDCK v2 Papp	70	0.25	All
rPPB	70	0.25	All
hPPB	70	0.23	All
cynoPPB	70	0.2	All
CYP3A4 kobs	70	0.27	All
CYP3A4 IC50	70	0.2	All
CYP2C9 IC50	70	0.14	All
CYP2D6 IC50	70	0.16	All
RLM CLint	70	0.29	All
HLM CLint	70	0.29	All
MLM CLint	70	0.29	All
DLM CLint	70	0.25	All
CyLM CLint	70	0.26	All
LogP	70	0.3	All
LogD	70	0.34	All
LE-MDCK v2 Papp	71	0.25	All
rPPB	71	0.26	All
hPPB	71	0.25	All
cynoPPB	71	0.17	All
CYP3A4 kobs	71	0.27	All
CYP3A4 IC50	71	0.2	All
CYP2C9 IC50	71	0.14	All
CYP2D6 IC50	71	0.17	All
RLM CLint	71	0.29	All
HLM CLint	71	0.29	All
MLM CLint	71	0.29	All
DLM CLint	71	0.25	All
CyLM CLint	71	0.27	All
LogP	71	0.29	All
LogD	71	0.33	All
LE-MDCK v2 Papp	72	0.25	All
rPPB	72	0.24	All
hPPB	72	0.22	All
cynoPPB	72	0.17	All
CYP3A4 kobs	72	0.27	All
CYP3A4 IC50	72	0.2	All
CYP2C9 IC50	72	0.15	All
CYP2D6 IC50	72	0.16	All
RLM CLint	72	0.29	All
HLM CLint	72	0.29	All
MLM CLint	72	0.29	All
DLM CLint	72	0.24	All
CyLM CLint	72	0.26	All
LogP	72	0.29	All
LogD	72	0.33	All
LE-MDCK v2 Papp	73	0.25	All
rPPB	73	0.26	All
hPPB	73	0.24	All
cynoPPB	73	0.19	All
CYP3A4 kobs	73	0.27	All
CYP3A4 IC50	73	0.2	All
CYP2C9 IC50	73	0.15	All
CYP2D6 IC50	73	0.16	All
RLM CLint	73	0.29	All
HLM CLint	73	0.29	All
MLM CLint	73	0.29	All
DLM CLint	73	0.25	All
CyLM CLint	73	0.26	All
LogP	73	0.29	All
LogD	73	0.33	All
LE-MDCK v2 Papp	74	0.25	All
rPPB	74	0.25	All
hPPB	74	0.22	All
cynoPPB	74	0.21	All
CYP3A4 kobs	74	0.28	All
CYP3A4 IC50	74	0.21	All
CYP2C9 IC50	74	0.16	All
CYP2D6 IC50	74	0.18	All
RLM CLint	74	0.29	All
HLM CLint	74	0.29	All
MLM CLint	74	0.29	All
DLM CLint	74	0.25	All
CyLM CLint	74	0.25	All
LogP	74	0.3	All
LogD	74	0.34	All
LE-MDCK v2 Papp	75	0.25	All
rPPB	75	0.25	All
hPPB	75	0.23	All
cynoPPB	75	0.17	All
CYP3A4 kobs	75	0.27	All
CYP3A4 IC50	75	0.21	All
CYP2C9 IC50	75	0.15	All
CYP2D6 IC50	75	0.18	All
RLM CLint	75	0.29	All
HLM CLint	75	0.29	All
MLM CLint	75	0.29	All
DLM CLint	75	0.23	All
CyLM CLint	75	0.27	All
LogP	75	0.29	All
LogD	75	0.34	All
LE-MDCK v2 Papp	76	0.25	All
rPPB	76	0.24	All
hPPB	76	0.22	All
cynoPPB	76	0.15	All
CYP3A4 kobs	76	0.26	All
CYP3A4 IC50	76	0.2	All
CYP2C9 IC50	76	0.15	All
CYP2D6 IC50	76	0.17	All
RLM CLint	76	0.29	All
HLM CLint	76	0.29	All
MLM CLint	76	0.29	All
DLM CLint	76	0.24	All
CyLM CLint	76	0.26	All
LogP	76	0.3	All
LogD	76	0.34	All
LE-MDCK v2 Papp	77	0.25	All
rPPB	77	0.25	All
hPPB	77	0.23	All
cynoPPB	77	0.22	All
CYP3A4 kobs	77	0.27	All
CYP3A4 IC50	77	0.2	All
CYP2C9 IC50	77	0.15	All
CYP2D6 IC50	77	0.17	All
RLM CLint	77	0.29	All
HLM CLint	77	0.29	All
MLM CLint	77	0.29	All
DLM CLint	77	0.24	All
CyLM CLint	77	0.26	All
LogP	77	0.29	All
LogD	77	0.33	All
LE-MDCK v2 Papp	78	0.25	All
rPPB	78	0.25	All
hPPB	78	0.24	All
cynoPPB	78	0.17	All
CYP3A4 kobs	78	0.26	All
CYP3A4 IC50	78	0.21	All
CYP2C9 IC50	78	0.15	All
CYP2D6 IC50	78	0.17	All
RLM CLint	78	0.29	All
HLM CLint	78	0.29	All
MLM CLint	78	0.29	All
DLM CLint	78	0.22	All
CyLM CLint	78	0.24	All
LogP	78	0.29	All
LogD	78	0.33	All
LE-MDCK v2 Papp	79	0.25	All
rPPB	79	0.25	All
hPPB	79	0.22	All
cynoPPB	79	0.19	All
CYP3A4 kobs	79	0.27	All
CYP3A4 IC50	79	0.2	All
CYP2C9 IC50	79	0.16	All
CYP2D6 IC50	79	0.17	All
RLM CLint	79	0.29	All
HLM CLint	79	0.29	All
MLM CLint	79	0.29	All
DLM CLint	79	0.25	All
CyLM CLint	79	0.28	All
LogP	79	0.29	All
LogD	79	0.33	All
LE-MDCK v2 Papp	80	0.25	All
rPPB	80	0.24	All
hPPB	80	0.21	All
cynoPPB	80	0.19	All
CYP3A4 kobs	80	0.27	All
CYP3A4 IC50	80	0.2	All
CYP2C9 IC50	80	0.15	All
CYP2D6 IC50	80	0.17	All
RLM CLint	80	0.29	All
HLM CLint	80	0.29	All
MLM CLint	80	0.29	All
DLM CLint	80	0.24	All
CyLM CLint	80	0.28	All
LogP	80	0.29	All
LogD	80	0.33	All
LE-MDCK v2 Papp	81	0.25	All
rPPB	81	0.25	All
hPPB	81	0.23	All
cynoPPB	81	0.2	All
CYP3A4 kobs	81	0.27	All
CYP3A4 IC50	81	0.21	All
CYP2C9 IC50	81	0.15	All
CYP2D6 IC50	81	0.17	All
RLM CLint	81	0.29	All
HLM CLint	81	0.29	All
MLM CLint	81	0.29	All
DLM CLint	81	0.24	All
CyLM CLint	81	0.26	All
LogP	81	0.29	All
LogD	81	0.33	All
LE-MDCK v2 Papp	82	0.25	All
rPPB	82	0.26	All
hPPB	82	0.22	All
cynoPPB	82	0.2	All
CYP3A4 kobs	82	0.27	All
CYP3A4 IC50	82	0.21	All
CYP2C9 IC50	82	0.15	All
CYP2D6 IC50	82	0.16	All
RLM CLint	82	0.29	All
HLM CLint	82	0.29	All
MLM CLint	82	0.29	All
DLM CLint	82	0.25	All
CyLM CLint	82	0.25	All
LogP	82	0.29	All
LogD	82	0.33	All
LE-MDCK v2 Papp	83	0.25	All
rPPB	83	0.26	All
hPPB	83	0.23	All
cynoPPB	83	0.19	All
CYP3A4 kobs	83	0.28	All
CYP3A4 IC50	83	0.21	All
CYP2C9 IC50	83	0.15	All
CYP2D6 IC50	83	0.17	All
RLM CLint	83	0.29	All
HLM CLint	83	0.29	All
MLM CLint	83	0.29	All
DLM CLint	83	0.24	All
CyLM CLint	83	0.25	All
LogP	83	0.29	All
LogD	83	0.33	All
LE-MDCK v2 Papp	84	0.25	All
rPPB	84	0.25	All
hPPB	84	0.24	All
cynoPPB	84	0.18	All
CYP3A4 kobs	84	0.27	All
CYP3A4 IC50	84	0.2	All
CYP2C9 IC50	84	0.16	All
CYP2D6 IC50	84	0.17	All
RLM CLint	84	0.29	All
HLM CLint	84	0.29	All
MLM CLint	84	0.29	All
DLM CLint	84	0.24	All
CyLM CLint	84	0.28	All
LogP	84	0.29	All
LogD	84	0.34	All
LE-MDCK v2 Papp	85	0.25	All
rPPB	85	0.26	All
hPPB	85	0.23	All
cynoPPB	85	0.23	All
CYP3A4 kobs	85	0.26	All
CYP3A4 IC50	85	0.2	All
CYP2C9 IC50	85	0.15	All
CYP2D6 IC50	85	0.17	All
RLM CLint	85	0.29	All
HLM CLint	85	0.29	All
MLM CLint	85	0.29	All
DLM CLint	85	0.24	All
CyLM CLint	85	0.27	All
LogP	85	0.29	All
LogD	85	0.34	All
LE-MDCK v2 Papp	86	0.25	All
rPPB	86	0.25	All
hPPB	86	0.23	All
cynoPPB	86	0.16	All
CYP3A4 kobs	86	0.27	All
CYP3A4 IC50	86	0.21	All
CYP2C9 IC50	86	0.16	All
CYP2D6 IC50	86	0.17	All
RLM CLint	86	0.29	All
HLM CLint	86	0.29	All
MLM CLint	86	0.3	All
DLM CLint	86	0.24	All
CyLM CLint	86	0.25	All
LogP	86	0.29	All
LogD	86	0.33	All
LE-MDCK v2 Papp	87	0.25	All
rPPB	87	0.24	All
hPPB	87	0.22	All
cynoPPB	87	0.16	All
CYP3A4 kobs	87	0.28	All
CYP3A4 IC50	87	0.21	All
CYP2C9 IC50	87	0.16	All
CYP2D6 IC50	87	0.17	All
RLM CLint	87	0.29	All
HLM CLint	87	0.29	All
MLM CLint	87	0.29	All
DLM CLint	87	0.23	All
CyLM CLint	87	0.26	All
LogP	87	0.29	All
LogD	87	0.33	All
LE-MDCK v2 Papp	88	0.25	All
rPPB	88	0.25	All
hPPB	88	0.23	All
cynoPPB	88	0.16	All
CYP3A4 kobs	88	0.27	All
CYP3A4 IC50	88	0.21	All
CYP2C9 IC50	88	0.15	All
CYP2D6 IC50	88	0.18	All
RLM CLint	88	0.29	All
HLM CLint	88	0.29	All
MLM CLint	88	0.29	All
DLM CLint	88	0.23	All
CyLM CLint	88	0.26	All
LogP	88	0.29	All
LogD	88	0.33	All
LE-MDCK v2 Papp	89	0.25	All
rPPB	89	0.24	All
hPPB	89	0.23	All
cynoPPB	89	0.14	All
CYP3A4 kobs	89	0.27	All
CYP3A4 IC50	89	0.2	All
CYP2C9 IC50	89	0.15	All
CYP2D6 IC50	89	0.17	All
RLM CLint	89	0.29	All
HLM CLint	89	0.29	All
MLM CLint	89	0.29	All
DLM CLint	89	0.23	All
CyLM CLint	89	0.25	All
LogP	89	0.29	All
LogD	89	0.33	All
LE-MDCK v2 Papp	90	0.25	All
rPPB	90	0.25	All
hPPB	90	0.22	All
cynoPPB	90	0.17	All
CYP3A4 kobs	90	0.27	All
CYP3A4 IC50	90	0.2	All
CYP2C9 IC50	90	0.15	All
CYP2D6 IC50	90	0.16	All
RLM CLint	90	0.28	All
HLM CLint	90	0.29	All
MLM CLint	90	0.29	All
DLM CLint	90	0.24	All
CyLM CLint	90	0.26	All
LogP	90	0.29	All
LogD	90	0.33	All
LE-MDCK v2 Papp	91	0.25	All
rPPB	91	0.25	All
hPPB	91	0.22	All
cynoPPB	91	0.19	All
CYP3A4 kobs	91	0.26	All
CYP3A4 IC50	91	0.2	All
CYP2C9 IC50	91	0.14	All
CYP2D6 IC50	91	0.16	All
RLM CLint	91	0.29	All
HLM CLint	91	0.29	All
MLM CLint	91	0.29	All
DLM CLint	91	0.24	All
CyLM CLint	91	0.28	All
LogP	91	0.29	All
LogD	91	0.33	All
LE-MDCK v2 Papp	92	0.25	All
rPPB	92	0.25	All
hPPB	92	0.22	All
cynoPPB	92	0.17	All
CYP3A4 kobs	92	0.27	All
CYP3A4 IC50	92	0.21	All
CYP2C9 IC50	92	0.15	All
CYP2D6 IC50	92	0.16	All
RLM CLint	92	0.28	All
HLM CLint	92	0.29	All
MLM CLint	92	0.29	All
DLM CLint	92	0.25	All
CyLM CLint	92	0.27	All
LogP	92	0.29	All
LogD	92	0.33	All
LE-MDCK v2 Papp	93	0.25	All
rPPB	93	0.25	All
hPPB	93	0.23	All
cynoPPB	93	0.18	All
CYP3A4 kobs	93	0.26	All
CYP3A4 IC50	93	0.2	All
CYP2C9 IC50	93	0.15	All
CYP2D6 IC50	93	0.17	All
RLM CLint	93	0.29	All
HLM CLint	93	0.29	All
MLM CLint	93	0.29	All
DLM CLint	93	0.25	All
CyLM CLint	93	0.26	All
LogP	93	0.29	All
LogD	93	0.33	All
LE-MDCK v2 Papp	94	0.25	All
rPPB	94	0.25	All
hPPB	94	0.23	All
cynoPPB	94	0.18	All
CYP3A4 kobs	94	0.26	All
CYP3A4 IC50	94	0.21	All
CYP2C9 IC50	94	0.15	All
CYP2D6 IC50	94	0.18	All
RLM CLint	94	0.29	All
HLM CLint	94	0.29	All
MLM CLint	94	0.29	All
DLM CLint	94	0.24	All
CyLM CLint	94	0.27	All
LogP	94	0.29	All
LogD	94	0.34	All
LE-MDCK v2 Papp	95	0.25	All
rPPB	95	0.24	All
hPPB	95	0.23	All
cynoPPB	95	0.16	All
CYP3A4 kobs	95	0.27	All
CYP3A4 IC50	95	0.2	All
CYP2C9 IC50	95	0.14	All
CYP2D6 IC50	95	0.16	All
RLM CLint	95	0.28	All
HLM CLint	95	0.29	All
MLM CLint	95	0.29	All
DLM CLint	95	0.23	All
CyLM CLint	95	0.27	All
LogP	95	0.29	All
LogD	95	0.34	All
LE-MDCK v2 Papp	96	0.25	All
rPPB	96	0.27	All
hPPB	96	0.23	All
cynoPPB	96	0.18	All
CYP3A4 kobs	96	0.27	All
CYP3A4 IC50	96	0.21	All
CYP2C9 IC50	96	0.16	All
CYP2D6 IC50	96	0.17	All
RLM CLint	96	0.29	All
HLM CLint	96	0.29	All
MLM CLint	96	0.29	All
DLM CLint	96	0.24	All
CyLM CLint	96	0.28	All
LogP	96	0.29	All
LogD	96	0.33	All
LE-MDCK v2 Papp	97	0.25	All
rPPB	97	0.26	All
hPPB	97	0.25	All
cynoPPB	97	0.18	All
CYP3A4 kobs	97	0.27	All
CYP3A4 IC50	97	0.2	All
CYP2C9 IC50	97	0.15	All
CYP2D6 IC50	97	0.17	All
RLM CLint	97	0.29	All
HLM CLint	97	0.29	All
MLM CLint	97	0.3	All
DLM CLint	97	0.24	All
CyLM CLint	97	0.25	All
LogP	97	0.29	All
LogD	97	0.33	All
LE-MDCK v2 Papp	98	0.25	All
rPPB	98	0.25	All
hPPB	98	0.23	All
cynoPPB	98	0.2	All
CYP3A4 kobs	98	0.27	All
CYP3A4 IC50	98	0.21	All
CYP2C9 IC50	98	0.15	All
CYP2D6 IC50	98	0.17	All
RLM CLint	98	0.29	All
HLM CLint	98	0.29	All
MLM CLint	98	0.29	All
DLM CLint	98	0.25	All
CyLM CLint	98	0.25	All
LogP	98	0.29	All
LogD	98	0.33	All
LE-MDCK v2 Papp	99	0.25	All
rPPB	99	0.24	All
hPPB	99	0.21	All
cynoPPB	99	0.17	All
CYP3A4 kobs	99	0.27	All
CYP3A4 IC50	99	0.2	All
CYP2C9 IC50	99	0.15	All
CYP2D6 IC50	99	0.17	All
RLM CLint	99	0.29	All
HLM CLint	99	0.29	All
MLM CLint	99	0.29	All
DLM CLint	99	0.23	All
CyLM CLint	99	0.24	All
LogP	99	0.29	All
LogD	99	0.34	All
LE-MDCK v2 Papp	100	0.25	All
rPPB	100	0.27	All
hPPB	100	0.22	All
cynoPPB	100	0.17	All
CYP3A4 kobs	100	0.26	All
CYP3A4 IC50	100	0.2	All
CYP2C9 IC50	100	0.15	All
CYP2D6 IC50	100	0.16	All
RLM CLint	100	0.29	All
HLM CLint	100	0.29	All
MLM CLint	100	0.29	All
DLM CLint	100	0.24	All
CyLM CLint	100	0.26	All
LogP	100	0.29	All
LogD	100	0.33	All
LE-MDCK v2 Papp	101	0.25	All
rPPB	101	0.25	All
hPPB	101	0.23	All
cynoPPB	101	0.17	All
CYP3A4 kobs	101	0.26	All
CYP3A4 IC50	101	0.2	All
CYP2C9 IC50	101	0.15	All
CYP2D6 IC50	101	0.17	All
RLM CLint	101	0.29	All
HLM CLint	101	0.29	All
MLM CLint	101	0.29	All
DLM CLint	101	0.25	All
CyLM CLint	101	0.27	All
LogP	101	0.29	All
LogD	101	0.34	All
LE-MDCK v2 Papp	102	0.25	All
rPPB	102	0.26	All
hPPB	102	0.22	All
cynoPPB	102	0.18	All
CYP3A4 kobs	102	0.27	All
CYP3A4 IC50	102	0.2	All
CYP2C9 IC50	102	0.15	All
CYP2D6 IC50	102	0.17	All
RLM CLint	102	0.29	All
HLM CLint	102	0.29	All
MLM CLint	102	0.29	All
DLM CLint	102	0.23	All
CyLM CLint	102	0.27	All
LogP	102	0.29	All
LogD	102	0.33	All
LE-MDCK v2 Papp	103	0.25	All
rPPB	103	0.24	All
hPPB	103	0.22	All
cynoPPB	103	0.16	All
CYP3A4 kobs	103	0.27	All
CYP3A4 IC50	103	0.21	All
CYP2C9 IC50	103	0.16	All
CYP2D6 IC50	103	0.17	All
RLM CLint	103	0.29	All
HLM CLint	103	0.29	All
MLM CLint	103	0.29	All
DLM CLint	103	0.25	All
CyLM CLint	103	0.27	All
LogP	103	0.29	All
LogD	103	0.33	All
LE-MDCK v2 Papp	104	0.25	All
rPPB	104	0.25	All
hPPB	104	0.24	All
cynoPPB	104	0.19	All
CYP3A4 kobs	104	0.27	All
CYP3A4 IC50	104	0.2	All
CYP2C9 IC50	104	0.15	All
CYP2D6 IC50	104	0.16	All
RLM CLint	104	0.28	All
HLM CLint	104	0.29	All
MLM CLint	104	0.29	All
DLM CLint	104	0.24	All
CyLM CLint	104	0.28	All
LogP	104	0.29	All
LogD	104	0.33	All
LE-MDCK v2 Papp	105	0.25	All
rPPB	105	0.24	All
hPPB	105	0.24	All
cynoPPB	105	0.19	All
CYP3A4 kobs	105	0.27	All
CYP3A4 IC50	105	0.21	All
CYP2C9 IC50	105	0.15	All
CYP2D6 IC50	105	0.17	All
RLM CLint	105	0.29	All
HLM CLint	105	0.29	All
MLM CLint	105	0.29	All
DLM CLint	105	0.23	All
CyLM CLint	105	0.29	All
LogP	105	0.29	All
LogD	105	0.33	All
LE-MDCK v2 Papp	106	0.25	All
rPPB	106	0.25	All
hPPB	106	0.23	All
cynoPPB	106	0.17	All
CYP3A4 kobs	106	0.27	All
CYP3A4 IC50	106	0.2	All
CYP2C9 IC50	106	0.15	All
CYP2D6 IC50	106	0.16	All
RLM CLint	106	0.28	All
HLM CLint	106	0.29	All
MLM CLint	106	0.29	All
DLM CLint	106	0.24	All
CyLM CLint	106	0.26	All
LogP	106	0.29	All
LogD	106	0.34	All
LE-MDCK v2 Papp	107	0.25	All
rPPB	107	0.25	All
hPPB	107	0.23	All
cynoPPB	107	0.19	All
CYP3A4 kobs	107	0.27	All
CYP3A4 IC50	107	0.21	All
CYP2C9 IC50	107	0.15	All
CYP2D6 IC50	107	0.17	All
RLM CLint	107	0.29	All
HLM CLint	107	0.29	All
MLM CLint	107	0.29	All
DLM CLint	107	0.24	All
CyLM CLint	107	0.27	All
LogP	107	0.29	All
LogD	107	0.33	All
LE-MDCK v2 Papp	108	0.25	All
rPPB	108	0.26	All
hPPB	108	0.22	All
cynoPPB	108	0.16	All
CYP3A4 kobs	108	0.27	All
CYP3A4 IC50	108	0.2	All
CYP2C9 IC50	108	0.15	All
CYP2D6 IC50	108	0.16	All
RLM CLint	108	0.29	All
HLM CLint	108	0.29	All
MLM CLint	108	0.29	All
DLM CLint	108	0.22	All
CyLM CLint	108	0.27	All
LogP	108	0.29	All
LogD	108	0.33	All
LE-MDCK v2 Papp	109	0.25	All
rPPB	109	0.25	All
hPPB	109	0.22	All
cynoPPB	109	0.19	All
CYP3A4 kobs	109	0.26	All
CYP3A4 IC50	109	0.21	All
CYP2C9 IC50	109	0.15	All
CYP2D6 IC50	109	0.16	All
RLM CLint	109	0.29	All
HLM CLint	109	0.29	All
MLM CLint	109	0.29	All
DLM CLint	109	0.25	All
CyLM CLint	109	0.26	All
LogP	109	0.29	All
LogD	109	0.33	All
LE-MDCK v2 Papp	110	0.25	All
rPPB	110	0.25	All
hPPB	110	0.23	All
cynoPPB	110	0.17	All
CYP3A4 kobs	110	0.27	All
CYP3A4 IC50	110	0.21	All
CYP2C9 IC50	110	0.15	All
CYP2D6 IC50	110	0.16	All
RLM CLint	110	0.29	All
HLM CLint	110	0.29	All
MLM CLint	110	0.29	All
DLM CLint	110	0.24	All
CyLM CLint	110	0.26	All
LogP	110	0.29	All
LogD	110	0.34	All
LE-MDCK v2 Papp	111	0.25	All
rPPB	111	0.25	All
hPPB	111	0.24	All
cynoPPB	111	0.18	All
CYP3A4 kobs	111	0.26	All
CYP3A4 IC50	111	0.21	All
CYP2C9 IC50	111	0.16	All
CYP2D6 IC50	111	0.18	All
RLM CLint	111	0.29	All
HLM CLint	111	0.29	All
MLM CLint	111	0.29	All
DLM CLint	111	0.26	All
CyLM CLint	111	0.27	All
LogP	111	0.29	All
LogD	111	0.33	All
LE-MDCK v2 Papp	112	0.25	All
rPPB	112	0.24	All
hPPB	112	0.24	All
cynoPPB	112	0.19	All
CYP3A4 kobs	112	0.27	All
CYP3A4 IC50	112	0.2	All
CYP2C9 IC50	112	0.15	All
CYP2D6 IC50	112	0.17	All
RLM CLint	112	0.29	All
HLM CLint	112	0.29	All
MLM CLint	112	0.29	All
DLM CLint	112	0.25	All
CyLM CLint	112	0.28	All
LogP	112	0.29	All
LogD	112	0.33	All
LE-MDCK v2 Papp	113	0.25	All
rPPB	113	0.25	All
hPPB	113	0.22	All
cynoPPB	113	0.22	All
CYP3A4 kobs	113	0.27	All
CYP3A4 IC50	113	0.21	All
CYP2C9 IC50	113	0.15	All
CYP2D6 IC50	113	0.18	All
RLM CLint	113	0.29	All
HLM CLint	113	0.29	All
MLM CLint	113	0.3	All
DLM CLint	113	0.25	All
CyLM CLint	113	0.28	All
LogP	113	0.29	All
LogD	113	0.33	All
LE-MDCK v2 Papp	114	0.25	All
rPPB	114	0.25	All
hPPB	114	0.23	All
cynoPPB	114	0.17	All
CYP3A4 kobs	114	0.26	All
CYP3A4 IC50	114	0.2	All
CYP2C9 IC50	114	0.14	All
CYP2D6 IC50	114	0.16	All
RLM CLint	114	0.29	All
HLM CLint	114	0.29	All
MLM CLint	114	0.29	All
DLM CLint	114	0.24	All
CyLM CLint	114	0.25	All
LogP	114	0.29	All
LogD	114	0.33	All
LE-MDCK v2 Papp	115	0.25	All
rPPB	115	0.25	All
hPPB	115	0.24	All
cynoPPB	115	0.21	All
CYP3A4 kobs	115	0.27	All
CYP3A4 IC50	115	0.2	All
CYP2C9 IC50	115	0.15	All
CYP2D6 IC50	115	0.16	All
RLM CLint	115	0.29	All
HLM CLint	115	0.29	All
MLM CLint	115	0.29	All
DLM CLint	115	0.24	All
CyLM CLint	115	0.27	All
LogP	115	0.29	All
LogD	115	0.33	All
LE-MDCK v2 Papp	116	0.25	All
rPPB	116	0.25	All
hPPB	116	0.22	All
cynoPPB	116	0.19	All
CYP3A4 kobs	116	0.27	All
CYP3A4 IC50	116	0.2	All
CYP2C9 IC50	116	0.15	All
CYP2D6 IC50	116	0.18	All
RLM CLint	116	0.29	All
HLM CLint	116	0.29	All
MLM CLint	116	0.29	All
DLM CLint	116	0.24	All
CyLM CLint	116	0.26	All
LogP	116	0.29	All
LogD	116	0.34	All
LE-MDCK v2 Papp	117	0.25	All
rPPB	117	0.25	All
hPPB	117	0.23	All
cynoPPB	117	0.18	All
CYP3A4 kobs	117	0.27	All
CYP3A4 IC50	117	0.21	All
CYP2C9 IC50	117	0.15	All
CYP2D6 IC50	117	0.16	All
RLM CLint	117	0.29	All
HLM CLint	117	0.29	All
MLM CLint	117	0.29	All
DLM CLint	117	0.24	All
CyLM CLint	117	0.27	All
LogP	117	0.29	All
LogD	117	0.34	All
LE-MDCK v2 Papp	118	0.25	All
rPPB	118	0.24	All
hPPB	118	0.22	All
cynoPPB	118	0.16	All
CYP3A4 kobs	118	0.26	All
CYP3A4 IC50	118	0.21	All
CYP2C9 IC50	118	0.15	All
CYP2D6 IC50	118	0.16	All
RLM CLint	118	0.29	All
HLM CLint	118	0.29	All
MLM CLint	118	0.29	All
DLM CLint	118	0.25	All
CyLM CLint	118	0.28	All
LogP	118	0.29	All
LogD	118	0.33	All
LE-MDCK v2 Papp	119	0.25	All
rPPB	119	0.24	All
hPPB	119	0.23	All
cynoPPB	119	0.2	All
CYP3A4 kobs	119	0.27	All
CYP3A4 IC50	119	0.2	All
CYP2C9 IC50	119	0.15	All
CYP2D6 IC50	119	0.17	All
RLM CLint	119	0.29	All
HLM CLint	119	0.29	All
MLM CLint	119	0.3	All
DLM CLint	119	0.23	All
CyLM CLint	119	0.27	All
LogP	119	0.29	All
LogD	119	0.34	All
LE-MDCK v2 Papp	120	0.25	All
rPPB	120	0.26	All
hPPB	120	0.24	All
cynoPPB	120	0.22	All
CYP3A4 kobs	120	0.27	All
CYP3A4 IC50	120	0.2	All
CYP2C9 IC50	120	0.15	All
CYP2D6 IC50	120	0.16	All
RLM CLint	120	0.29	All
HLM CLint	120	0.29	All
MLM CLint	120	0.29	All
DLM CLint	120	0.24	All
CyLM CLint	120	0.27	All
LogP	120	0.29	All
LogD	120	0.33	All
LE-MDCK v2 Papp	121	0.25	All
rPPB	121	0.25	All
hPPB	121	0.23	All
cynoPPB	121	0.19	All
CYP3A4 kobs	121	0.27	All
CYP3A4 IC50	121	0.2	All
CYP2C9 IC50	121	0.15	All
CYP2D6 IC50	121	0.16	All
RLM CLint	121	0.28	All
HLM CLint	121	0.29	All
MLM CLint	121	0.29	All
DLM CLint	121	0.24	All
CyLM CLint	121	0.27	All
LogP	121	0.29	All
LogD	121	0.33	All
LE-MDCK v2 Papp	122	0.25	All
rPPB	122	0.24	All
hPPB	122	0.24	All
cynoPPB	122	0.16	All
CYP3A4 kobs	122	0.27	All
CYP3A4 IC50	122	0.2	All
CYP2C9 IC50	122	0.15	All
CYP2D6 IC50	122	0.17	All
RLM CLint	122	0.29	All
HLM CLint	122	0.29	All
MLM CLint	122	0.29	All
DLM CLint	122	0.25	All
CyLM CLint	122	0.27	All
LogP	122	0.3	All
LogD	122	0.34	All
LE-MDCK v2 Papp	123	0.25	All
rPPB	123	0.25	All
hPPB	123	0.22	All
cynoPPB	123	0.16	All
CYP3A4 kobs	123	0.27	All
CYP3A4 IC50	123	0.2	All
CYP2C9 IC50	123	0.16	All
CYP2D6 IC50	123	0.17	All
RLM CLint	123	0.29	All
HLM CLint	123	0.29	All
MLM CLint	123	0.29	All
DLM CLint	123	0.24	All
CyLM CLint	123	0.27	All
LogP	123	0.29	All
LogD	123	0.34	All
LE-MDCK v2 Papp	124	0.25	All
rPPB	124	0.25	All
hPPB	124	0.25	All
cynoPPB	124	0.2	All
CYP3A4 kobs	124	0.27	All
CYP3A4 IC50	124	0.21	All
CYP2C9 IC50	124	0.16	All
CYP2D6 IC50	124	0.17	All
RLM CLint	124	0.29	All
HLM CLint	124	0.29	All
MLM CLint	124	0.29	All
DLM CLint	124	0.25	All
CyLM CLint	124	0.29	All
LogP	124	0.29	All
LogD	124	0.33	All
LE-MDCK v2 Papp	125	0.25	All
rPPB	125	0.25	All
hPPB	125	0.23	All
cynoPPB	125	0.17	All
CYP3A4 kobs	125	0.27	All
CYP3A4 IC50	125	0.21	All
CYP2C9 IC50	125	0.15	All
CYP2D6 IC50	125	0.16	All
RLM CLint	125	0.28	All
HLM CLint	125	0.29	All
MLM CLint	125	0.29	All
DLM CLint	125	0.24	All
CyLM CLint	125	0.25	All
LogP	125	0.29	All
LogD	125	0.33	All
LE-MDCK v2 Papp	126	0.25	All
rPPB	126	0.26	All
hPPB	126	0.24	All
cynoPPB	126	0.18	All
CYP3A4 kobs	126	0.26	All
CYP3A4 IC50	126	0.21	All
CYP2C9 IC50	126	0.17	All
CYP2D6 IC50	126	0.17	All
RLM CLint	126	0.29	All
HLM CLint	126	0.29	All
MLM CLint	126	0.29	All
DLM CLint	126	0.24	All
CyLM CLint	126	0.28	All
LogP	126	0.29	All
LogD	126	0.33	All
LE-MDCK v2 Papp	127	0.25	All
rPPB	127	0.24	All
hPPB	127	0.22	All
cynoPPB	127	0.18	All
CYP3A4 kobs	127	0.27	All
CYP3A4 IC50	127	0.2	All
CYP2C9 IC50	127	0.15	All
CYP2D6 IC50	127	0.17	All
RLM CLint	127	0.29	All
HLM CLint	127	0.29	All
MLM CLint	127	0.29	All
DLM CLint	127	0.24	All
CyLM CLint	127	0.27	All
LogP	127	0.29	All
LogD	127	0.33	All
LE-MDCK v2 Papp	128	0.25	All
rPPB	128	0.25	All
hPPB	128	0.24	All
cynoPPB	128	0.2	All
CYP3A4 kobs	128	0.27	All
CYP3A4 IC50	128	0.21	All
CYP2C9 IC50	128	0.16	All
CYP2D6 IC50	128	0.17	All
RLM CLint	128	0.29	All
HLM CLint	128	0.29	All
MLM CLint	128	0.29	All
DLM CLint	128	0.25	All
CyLM CLint	128	0.26	All
LogP	128	0.29	All
LogD	128	0.33	All
LE-MDCK v2 Papp	129	0.25	All
rPPB	129	0.25	All
hPPB	129	0.23	All
cynoPPB	129	0.19	All
CYP3A4 kobs	129	0.27	All
CYP3A4 IC50	129	0.2	All
CYP2C9 IC50	129	0.15	All
CYP2D6 IC50	129	0.16	All
RLM CLint	129	0.29	All
HLM CLint	129	0.29	All
MLM CLint	129	0.29	All
DLM CLint	129	0.24	All
CyLM CLint	129	0.26	All
LogP	129	0.29	All
LogD	129	0.33	All
LE-MDCK v2 Papp	130	0.25	All
rPPB	130	0.26	All
hPPB	130	0.22	All
cynoPPB	130	0.19	All
CYP3A4 kobs	130	0.26	All
CYP3A4 IC50	130	0.2	All
CYP2C9 IC50	130	0.15	All
CYP2D6 IC50	130	0.17	All
RLM CLint	130	0.28	All
HLM CLint	130	0.29	All
MLM CLint	130	0.29	All
DLM CLint	130	0.25	All
CyLM CLint	130	0.27	All
LogP	130	0.29	All
LogD	130	0.33	All
LE-MDCK v2 Papp	131	0.25	All
rPPB	131	0.24	All
hPPB	131	0.23	All
cynoPPB	131	0.18	All
CYP3A4 kobs	131	0.27	All
CYP3A4 IC50	131	0.2	All
CYP2C9 IC50	131	0.15	All
CYP2D6 IC50	131	0.16	All
RLM CLint	131	0.29	All
HLM CLint	131	0.29	All
MLM CLint	131	0.29	All
DLM CLint	131	0.25	All
CyLM CLint	131	0.27	All
LogP	131	0.29	All
LogD	131	0.33	All
LE-MDCK v2 Papp	132	0.25	All
rPPB	132	0.25	All
hPPB	132	0.22	All
cynoPPB	132	0.15	All
CYP3A4 kobs	132	0.27	All
CYP3A4 IC50	132	0.2	All
CYP2C9 IC50	132	0.15	All
CYP2D6 IC50	132	0.16	All
RLM CLint	132	0.28	All
HLM CLint	132	0.29	All
MLM CLint	132	0.29	All
DLM CLint	132	0.23	All
CyLM CLint	132	0.26	All
LogP	132	0.29	All
LogD	132	0.33	All
LE-MDCK v2 Papp	133	0.25	All
rPPB	133	0.25	All
hPPB	133	0.23	All
cynoPPB	133	0.17	All
[truncated: 43,001 more rows]
