# Supplementary material for: Application of machine learning models for property prediction to targeted protein degraders
Source: Nat Commun. 2024 Jul 9;15:5764. doi: 10.1038/s41467-024-49979-3 (PMC11233499; doi:10.1038/s41467-024-49979-3)
Supplement: Supplementary file 7 — Source Data [file 41467_2024_49979_MOESM7_ESM.zip › Source Data/Fig2b.csv]

Modality	MACCS Keys UMAP 1	MACCS Keys UMAP 2
Others	6.8642235	7.6165996
Others	15.464481	4.380228
Others	11.572521	12.360049
Others	7.7944074	17.128193
Others	12.529516	8.237636
Others	5.692069	10.105467
Others	9.508627	-4.594186
Others	14.4709635	10.290469
Others	10.844398	6.8993983
Others	6.3245044	8.831751
Others	10.173693	14.467225
Others	7.936264	7.174292
Others	13.9768505	14.380784
Heterobifunctionals	12.106238	-2.8555112
Others	14.021785	11.917846
Others	13.986703	7.6916723
Others	14.977646	11.070356
Others	9.24078	12.146949
Others	10.561832	18.446545
Others	11.674766	8.732165
Others	12.852384	19.546032
Others	5.809887	7.9782
Glues	12.132051	-1.6854519
Others	5.0071383	7.661625
Others	16.163528	10.9067335
Others	13.661292	16.84249
Others	12.302839	14.623742
Others	12.6765175	11.06272
Others	7.6470056	11.456439
Glues	3.0956655	11.24605
Others	10.39392	16.88627
Others	9.378984	8.539578
Glues	2.6061883	12.897907
Others	12.034001	17.22816
Others	8.758911	12.8096285
Others	7.667604	16.222572
Others	8.492912	18.426434
Others	6.4547462	7.288235
Others	9.777809	11.031191
Others	12.49846	5.3120627
Others	-2.856586	1.5475044
Others	7.5132895	12.553354
Others	11.1938305	16.846281
Others	14.367628	8.964955
Others	6.577227	9.052511
Glues	3.3104243	13.284029
Others	9.091977	7.819694
Others	5.132536	10.059074
Others	-2.6631668	2.4334104
Others	9.375034	0.14542128
Others	7.1061506	-5.2758255
Others	12.738074	-0.30903906
Others	11.880442	9.291743
Others	17.063473	12.053262
Others	3.282219	8.236556
Others	6.0573053	9.668425
Others	7.723272	10.943211
Others	7.0704727	7.69017
Others	16.85264	11.825476
Others	11.32842	7.802449
Others	5.728937	15.880594
Others	10.586123	-3.4334834
Glues	3.3960576	12.082147
Others	7.6478457	-3.0749211
Others	7.6358914	9.200711
Others	5.882242	12.226433
Others	9.137998	-4.045958
Others	7.771489	-1.8423762
Others	13.811773	15.658941
Heterobifunctionals	6.7084646	11.210488
Others	9.655785	17.80042
Others	13.328719	16.632496
Others	10.391487	11.2294655
Others	8.3566	9.321552
Others	11.236289	9.8431015
Others	9.984926	16.32315
Others	8.722851	12.969291
Others	10.271001	9.7137375
Others	8.801249	14.27375
Others	15.488752	15.328959
Others	10.542142	9.034208
Others	3.799303	8.29601
Others	14.0828495	4.652557
Heterobifunctionals	13.286684	-2.220792
Others	9.970019	11.938644
Others	-2.3490815	4.284891
Others	11.943421	12.825061
Others	5.567822	-3.1061072
Others	12.6742935	15.295861
Others	5.6882977	19.265522
Others	10.575851	10.711356
Others	5.984287	12.914705
Others	9.529295	18.120537
Others	12.141994	13.432037
Others	8.877289	8.484775
Others	11.32323	11.094162
Others	9.006376	-5.285774
Heterobifunctionals	13.161378	-1.7364712
Others	5.644207	10.617823
Others	11.438554	14.390359
Others	6.383286	-2.727334
Others	8.414796	13.361018
Others	10.954994	11.698041
Glues	4.5859275	11.199473
Others	6.5460773	7.32291
Others	6.1600537	10.216058
Others	4.5145655	15.540583
Others	7.3780847	-3.0563586
Others	6.5994062	-2.7892375
Others	8.564778	15.870389
Glues	5.3232517	11.322146
Others	8.755699	9.372367
Others	11.164546	17.382963
Others	7.578034	9.84062
Others	10.917202	18.47023
Others	7.6065845	-2.3405428
Others	14.034631	10.099913
Others	9.723909	10.518896
Others	16.102419	9.512402
Others	8.73109	10.767932
Others	11.947556	11.818091
Others	12.677874	19.628803
Others	12.597186	11.344145
Others	13.462353	7.272221
Others	11.905044	11.621848
Others	8.279283	14.494381
Others	9.019432	13.828111
Others	10.884488	12.56131
Others	13.065416	13.026233
Glues	3.193084	10.838924
Others	5.759673	10.588272
Others	7.063005	-2.9722247
Others	4.9985447	14.05611
Others	7.926453	13.0688
Others	11.573447	9.416859
Others	5.139914	13.796521
Others	5.005294	10.2503195
Others	8.764884	12.924057
Others	15.895971	8.092112
Others	10.931613	17.221666
Others	6.056945	13.526372
Others	12.645855	15.3253975
Others	11.077069	13.096938
Others	16.406544	11.093716
Others	10.066858	9.612577
Others	8.377164	-0.7643336
Others	16.513376	4.6625705
Others	8.368907	7.3909492
Others	9.944117	1.2829492
Others	6.506176	9.449902
Others	4.9717994	14.368151
Others	10.2857485	17.415766
Others	9.347984	-1.8356578
Others	7.816178	-2.844154
Others	10.3940525	-3.0939455
Others	11.816628	10.761179
Others	12.152018	13.219052
Others	3.7469308	12.806128
Others	11.933655	9.815461
Heterobifunctionals	6.244786	11.157595
Others	10.200924	16.378082
Others	16.030836	4.4484615
Others	11.896664	12.343438
Others	9.310349	10.493989
Others	13.085426	-2.617534
Others	10.158368	9.12498
Others	13.586361	9.511555
Others	9.510048	18.351477
Others	12.159037	9.907955
Others	12.531022	10.672081
Others	14.837928	14.13356
Others	10.356566	18.103283
Others	8.292005	12.282585
Others	4.055035	5.948915
Heterobifunctionals	6.7769537	12.1218815
Others	11.9135065	10.448976
Heterobifunctionals	12.213464	-3.080531
Others	8.162992	-2.9295108
Others	9.580457	15.493012
Others	9.131954	14.83074
Others	11.336293	4.047881
Others	12.419375	-0.14656085
Others	12.222627	9.643145
Others	6.680075	9.123253
Others	13.527605	10.2904825
Others	7.355022	16.881605
Others	8.326216	-1.971847
Others	9.38508	-5.0554304
Glues	3.4705603	12.208446
Others	12.274986	8.63956
Others	10.975632	14.292881
Others	9.914848	8.185731
Others	10.543212	10.263769
Glues	3.7647243	13.049891
Others	9.013244	-0.90984637
Others	0.64127153	4.5381107
Others	11.367716	14.49115
Others	9.88966	11.71198
Glues	3.228559	10.829803
Others	9.007115	13.877399
Others	5.5883026	6.373238
Others	12.7204895	19.500895
Others	10.768755	13.330237
Glues	4.902076	12.280338
Others	8.589652	-4.0007405
Others	10.196095	10.429798
Others	12.113881	13.684145
Others	10.056003	9.143438
Glues	2.8349578	11.394775
Others	7.9907575	7.231709
Others	9.717618	17.547512
Others	15.743651	4.515787
Others	10.91413	8.24815
Others	6.6999826	17.897198
Others	10.1351385	18.122023
Others	13.690062	14.524763
Others	4.682207	14.410911
Others	14.219634	11.4169855
Others	9.28961	11.089276
Glues	4.8639193	11.716916
Others	12.451179	5.620544
Others	16.00248	11.638104
Others	8.1202755	12.2738
Others	7.9417424	12.533166
Glues	5.0551887	11.309016
Others	13.196758	10.927773
Others	13.678159	14.879083
Others	12.545265	-2.9021695
Heterobifunctionals	12.988729	-2.6580777
Others	15.932725	3.908236
Others	8.405792	11.922689
Others	10.36308	9.935859
Others	14.331708	6.902729
Others	8.938501	-3.3542113
Others	7.2852097	-4.850378
Others	11.40973	15.694333
Glues	3.2490685	13.550762
Others	16.749489	11.866572
Others	10.624047	3.1437988
Others	7.7979517	-4.5231533
Others	3.4950652	8.168884
Others	13.068668	7.928841
Others	11.926372	16.210861
Others	8.462809	-3.1399431
Others	10.265022	15.023829
Others	14.9487705	9.6967535
Others	9.403014	10.423936
Others	11.731848	8.440095
Others	8.444355	11.84459
Others	11.91708	9.291063
Others	4.504593	8.550827
Others	4.639706	6.024417
Others	7.16495	-2.0994031
Others	9.682901	-1.1814321
Others	4.4855423	6.4732976
Others	9.78526	12.252445
Others	12.385714	8.527338
Others	10.517363	8.204429
Others	5.080523	14.147726
Others	6.9914823	-4.49509
Glues	3.3955429	11.14759
Heterobifunctionals	13.544909	-2.4819655
Others	5.485834	-3.0704691
Others	7.8114977	-2.7230542
Others	2.6217196	17.207697
Heterobifunctionals	11.945317	-3.7328303
Others	7.1916323	-5.2254653
Others	16.339403	11.323081
Others	7.0655594	13.155778
Others	16.209047	4.6513076
Others	7.3604183	10.762839
Others	9.24997	7.0078607
Others	11.025926	-1.3475366
Others	10.7305565	4.1288247
Others	11.883071	14.812165
Others	11.799583	-1.2041804
Others	5.939245	9.595811
Others	8.330547	14.75569
Heterobifunctionals	11.2064	-2.8266723
Others	13.148945	17.015017
Others	8.61713	9.273504
Others	10.917515	8.997865
Others	8.5987835	12.075364
Others	14.920507	15.329586
Others	11.160853	12.468763
Others	12.856337	13.084632
Others	16.427938	3.9883723
Others	12.965357	11.079248
Others	5.853275	11.372429
Others	7.2696056	-2.464224
Glues	5.723905	11.246671
Others	10.531281	17.930683
Others	6.430972	9.815335
Others	15.012748	15.438672
Others	13.443822	16.40201
Heterobifunctionals	12.709568	-3.320569
Others	9.945908	-0.12663418
Others	9.556348	13.215003
Others	10.012147	8.678132
Others	6.5743985	12.105576
Others	9.50178	13.644515
Others	4.3792233	15.8991
Others	10.092857	10.669142
Others	10.019532	12.975438
Glues	5.227906	11.187787
Others	5.2013087	9.589168
Others	16.152084	8.823981
Others	13.69285	11.554931
Others	1.3902193	4.196612
Others	10.307829	10.259757
Others	14.838257	14.0416
Others	12.97838	9.165725
Others	12.636308	13.225253
Others	4.7934594	11.52752
Others	7.2719903	15.715262
Others	10.464177	9.158266
Glues	6.9183497	12.526495
Others	15.507458	15.362392
Others	7.4764323	10.419371
Others	8.05102	15.669635
Others	13.546633	16.294458
Others	8.538716	15.448894
Others	9.9815445	11.300068
Others	4.619945	6.187585
Others	5.23865	16.196232
Others	12.815174	14.29119
Others	8.872892	13.340176
Others	11.442281	9.892214
Others	9.987772	13.889583
Others	4.092052	6.9790344
Glues	2.5961676	11.8249445
Others	17.275188	10.71936
Others	10.394371	16.899702
Others	6.027575	19.743769
Others	13.105532	16.505016
Others	3.6485252	10.216539
Others	10.676316	14.868345
Others	8.212883	17.215906
Others	8.4280405	12.203689
Others	14.562645	12.8257265
Others	11.44838	13.062932
Others	6.6971364	5.722023
Others	9.166856	12.4838295
Others	10.046993	-1.0796312
Others	13.631915	5.114591
Others	11.7212925	16.13506
Others	10.126986	11.873974
Others	6.430167	-1.9948838
Others	11.3223715	16.764868
Others	12.014045	14.201874
Others	11.734201	16.661245
Others	7.1871824	17.388231
Others	9.0586195	12.616347
Heterobifunctionals	12.395771	-2.3689892
Heterobifunctionals	11.983593	-2.119088
Others	14.42206	8.551664
Others	10.987344	10.363302
Others	12.414846	19.852455
Others	7.784238	13.833205
Others	14.934548	9.277083
Others	7.2937956	-3.9065242
Others	13.81989	12.725114
Others	13.261267	8.096853
Others	6.0514994	9.401529
Others	7.2561145	9.093852
Others	7.6525736	13.00262
Others	11.979811	16.90584
Others	9.60478	13.210721
Others	9.161015	-5.1085367
Others	12.065107	15.393662
Others	7.3891287	-3.8801203
Others	9.480434	11.116169
Others	9.843664	17.527607
Others	10.932572	-3.9990077
Others	9.215602	7.6149907
Others	16.360273	4.87232
Others	9.902395	9.837565
Others	2.3919413	17.040152
Others	5.5581717	9.751722
Others	10.258154	17.26587
Others	-0.15331315	4.8882856
Others	9.548809	10.353131
Others	8.276213	-3.1368027
Others	12.07485	16.280588
Heterobifunctionals	6.970661	12.413309
Others	0.86789334	9.820998
Others	8.305976	14.455732
Glues	3.2046351	13.397458
Others	6.4188123	9.142203
Others	5.966893	19.697884
Others	-0.08890468	5.1540985
Others	10.111143	10.564198
Others	1.5017295	4.313003
Others	13.227133	16.951435
Others	9.957167	14.368044
Others	8.809657	14.182099
Others	10.764297	13.159549
Others	1.149089	4.65844
Others	4.4175177	9.274407
Others	9.44269	0.43767086
Others	9.536072	-0.63064516
Others	8.231066	-4.2234974
Others	13.5316925	11.405377
Others	4.756101	7.9903855
Others	5.6798186	11.727484
Others	5.237384	7.8503246
Others	5.7775526	16.212072
Heterobifunctionals	13.81026	-2.4531407
Others	8.452179	13.017623
Others	16.50034	11.893758
Others	9.19114	-3.4005055
Others	7.7942195	8.374309
Others	13.065647	12.671818
Heterobifunctionals	12.43001	-3.8180032
Others	10.290567	-3.3228102
Others	16.988848	11.827921
Others	5.802112	8.301507
Others	12.253725	5.7311516
Others	4.236127	10.675725
Others	14.623396	14.020101
Others	16.463078	12.086511
Others	10.596788	11.891184
Glues	5.6211824	12.473038
Others	4.5055046	14.500524
Others	8.702716	10.720974
Others	10.851305	17.632935
Others	14.201575	11.507937
Others	10.614036	14.229493
Others	13.157041	9.020154
Others	6.4593797	8.968417
Others	16.099741	11.283835
Others	14.055375	11.306674
Others	12.616525	-0.3078484
Others	7.0449924	13.282531
Others	12.618034	8.318568
Others	11.290955	10.360074
Glues	3.4157944	11.649985
Others	10.274629	12.135978
Others	13.547266	13.747543
Others	9.678425	11.221682
Others	-0.6041703	4.216924
Others	4.4795313	15.836912
Others	5.890632	13.463372
Others	10.79536	14.028704
Others	11.089559	-4.448638
Glues	4.4563746	10.195595
Others	7.6744785	13.21573
Others	12.022016	11.134016
Others	11.636024	-2.5466433
Others	16.36385	8.819848
Others	9.854828	11.253552
Others	11.724555	-2.131276
Others	7.4102697	-4.27171
Glues	6.269103	12.457799
Others	11.855404	9.764642
Others	14.202898	10.985765
Others	15.143848	8.705447
Heterobifunctionals	13.796595	-2.2291226
Others	8.560285	8.349856
Others	12.470575	11.202429
Others	7.5786195	9.179477
Others	13.500256	7.1022725
Others	11.20335	-1.7784117
Others	10.347603	8.288219
Others	10.313021	-3.0888183
Others	2.5873017	17.06737
Others	9.2955475	11.045257
Others	9.539295	17.90415
Others	15.937882	4.9796495
Others	12.638571	12.356721
Others	10.807758	9.552026
Others	11.663659	3.6288955
Others	8.841702	10.118196
Others	14.178623	9.0614195
Others	10.589164	6.9380846
Others	12.227258	14.22913
Others	7.054502	8.748273
Others	10.861606	11.586418
Others	8.286263	14.540643
Others	15.637635	10.959268
Others	7.351991	-1.625525
Others	10.322999	17.82434
Others	12.104397	14.053415
Others	10.8898325	17.983547
Others	11.491372	10.926619
Others	6.97703	-4.65308
Others	9.73584	17.694748
Others	9.409646	-2.8390698
Others	0.97052157	9.495965
Heterobifunctionals	6.490979	11.658429
Others	9.787866	11.302173
Others	11.5973215	10.92372
Others	5.786338	16.830936
Others	16.25547	9.298348
Others	11.766024	17.238043
Others	3.7578645	10.179443
Others	6.597364	6.004693
Others	9.416092	8.083162
Others	14.349492	8.515973
Others	4.4417253	14.220496
Others	7.566992	14.791283
Glues	2.832156	11.035103
Others	6.5637145	15.588895
Others	16.290777	8.998496
Heterobifunctionals	6.7128644	13.949659
Others	7.433367	11.13429
Others	12.105405	9.757621
Others	12.916442	13.90707
Others	6.7445993	8.753674
Others	10.571184	-2.4355032
Heterobifunctionals	12.514303	-3.1026764
Others	15.900867	11.681036
Others	10.822584	13.025323
Others	10.972984	13.066347
Others	7.092299	-0.5145767
Others	11.245567	12.165439
Others	7.565995	10.170662
Others	12.388662	-0.14114249
Others	8.948311	-4.134346
Others	10.977538	14.341253
Others	8.637927	15.667245
Others	8.498002	-0.8825234
Others	13.2113905	9.7340765
Others	2.8702543	9.369342
Others	11.620917	3.6144836
Others	12.624035	8.683978
Others	7.760456	-5.3105755
Others	14.053024	12.570684
Heterobifunctionals	12.59768	-2.8198373
Others	9.316759	-0.03297332
Others	9.5814495	-1.0856463
Glues	4.495413	10.069666
Others	5.864763	8.108774
Others	14.484665	9.364252
Glues	4.4896216	10.4626255
Others	12.1583605	-2.564329
Others	14.683712	8.872159
Others	14.371015	7.324158
Others	13.662543	7.191761
Others	7.7539873	16.501741
Others	5.3156667	16.00322
Others	7.5278764	7.2128143
Others	6.434096	-1.9112018
Others	0.8572931	7.007773
Others	-3.0036535	1.6208384
Others	9.284387	13.901716
Others	10.449544	13.561278
Others	10.602356	-4.301472
Others	8.425939	13.489347
Others	7.294317	15.829519
Others	5.794084	8.1344595
Others	11.9423065	19.295095
Others	12.82633	13.2526455
Others	5.5568147	13.441003
Others	7.486291	7.504872
Others	11.465076	10.4665365
Others	7.912247	11.036047
Glues	4.8627644	11.782992
Others	11.488856	14.692517
Glues	6.75449	13.07118
Others	11.795815	-2.2293284
Others	14.693835	10.766184
Others	11.044448	6.7982364
Others	7.8606963	-2.727539
Others	16.085627	3.734314
Others	9.567135	17.286625
Others	8.118637	12.904526
Others	9.631243	8.342499
Glues	4.909467	11.780564
Others	5.2198744	13.993155
Others	7.6105404	-1.1213864
Others	12.6529255	13.033855
Others	9.660088	14.081946
Others	9.779136	16.838552
Others	12.172027	5.422188
Others	7.9043083	7.3668065
Others	10.688341	6.3754563
Others	12.5716095	9.759945
Others	9.481484	0.20949031
Others	10.693433	8.241574
Others	12.26888	11.140072
Others	15.618937	15.564074
Others	8.475893	12.963842
Heterobifunctionals	6.1340895	12.632833
Others	7.181922	17.63426
Others	5.563624	10.042753
Others	12.740785	-1.0435642
Others	9.347434	-2.779363
Others	8.818457	14.711655
Others	5.7679286	8.140889
Others	10.161448	-3.1093435
Others	8.1476145	18.501154
Others	16.580696	11.708315
Others	6.9133782	-1.1668112
Others	15.496149	5.0524445
Others	11.411706	16.293966
Others	13.895875	6.6614823
Others	12.727352	11.239561
Others	10.304644	-2.806849
Heterobifunctionals	6.3477902	11.811168
Others	-2.4346833	5.3329
Others	12.13387	11.388823
Others	12.442364	-0.67342734
Others	10.353093	6.382123
Others	6.9267316	5.4753356
Others	8.346795	-1.1261939
Others	10.255246	11.906375
Others	9.654516	11.049571
Others	10.534637	16.276535
Others	2.5990338	16.152584
Others	7.133897	10.712068
Others	4.5253825	6.044388
Others	14.106652	12.787383
Others	7.02082	10.48603
Others	13.426816	10.607872
Others	1.2362994	5.22561
Others	7.8880215	11.828274
Glues	3.6126246	12.49865
Others	8.932984	13.150752
Others	12.894391	10.463097
Others	4.7092805	7.2527227
Others	12.90267	13.445138
Others	10.267625	16.79919
Others	15.972105	12.226637
Others	8.214198	13.412464
Others	4.6619124	14.020106
Others	4.523545	10.185693
Others	10.404873	-1.9454203
Others	10.672922	12.058079
Others	9.9067135	10.666113
Others	4.8226233	14.356778
Others	7.544518	14.75972
Others	12.661178	19.685535
Others	7.3904305	-1.4241917
Others	5.5344977	16.121393
Others	6.7097754	9.957136
Others	2.3172162	16.616943
Others	11.580038	14.113887
Others	9.977938	10.046212
Others	13.256664	14.106416
Others	10.186282	16.956184
Others	9.456246	0.8751149
Others	4.570924	14.283202
Others	8.61492	15.460881
Others	10.257153	7.9504213
Others	6.862699	9.750708
Others	5.16735	-2.4605238
Others	8.587622	-1.4040592
Glues	3.0156782	13.473269
Others	8.384419	10.217767
Others	10.987095	14.777793
Others	8.672699	11.018475
Others	7.4222684	-1.3197572
Others	9.000943	11.915175
Others	10.137918	9.50306
Others	6.383033	16.513897
Others	5.3099074	15.740817
Others	12.012964	12.008587
Others	7.6130834	7.6342044
Others	11.823433	13.707019
Others	7.4914923	10.885253
Others	13.347999	9.222101
Others	10.494141	9.195722
Others	13.044872	14.909308
Others	11.282881	9.437989
Others	11.461325	15.009641
Others	15.524866	14.478619
Others	16.286076	9.312105
Others	6.696143	9.513096
Others	9.943526	14.5587015
Others	7.465975	17.021143
Others	12.369479	-3.4258595
Glues	5.4840684	12.398614
Others	9.958117	-0.34201407
Others	10.196537	14.395609
Others	12.228497	10.082013
Others	11.026073	12.931445
Others	11.298036	8.12938
Others	11.1957	13.459615
Others	13.86546	7.4828134
Others	12.264813	8.964552
Others	-1.7629381	3.3182938
Others	7.575266	-1.6720492
Others	1.9686729	6.908593
Others	10.792661	13.909374
Others	15.641083	15.25409
Others	8.029406	11.982784
Others	4.36874	8.945412
Others	6.3661942	9.480463
Glues	4.786914	12.974855
Others	8.916764	11.260867
Others	12.010715	10.09083
Others	9.773851	9.804435
Others	10.726285	9.262717
Others	9.076138	12.862735
Others	14.878622	9.534184
Others	2.9088602	7.13141
Others	4.951941	13.656645
Others	6.2900004	8.984287
Others	12.219467	11.840477
Others	7.401555	9.930904
Others	12.167455	11.821413
Others	5.2738523	8.082908
Others	-2.3810868	5.3732314
Others	9.009449	9.034574
Others	11.592123	-0.117720015
Others	7.678956	12.502803
Others	14.565426	4.3893766
Others	6.380566	15.772535
Others	8.750995	11.670888
Others	16.456976	9.275706
Others	12.981488	14.282992
Others	10.780808	7.2080693
Others	7.4946475	-1.8475307
Others	7.440801	-0.7443952
Others	8.2891245	15.27278
Others	6.560029	6.3162513
Heterobifunctionals	6.2263293	14.261589
Others	5.811114	10.696583
Others	6.062569	15.572796
Others	11.625183	13.6519375
Others	6.9802375	9.978633
Others	10.538889	6.3863444
Others	12.601729	5.6503844
Others	5.5328393	15.739755
Glues	2.1437163	12.045731
Others	8.955402	-4.2739334
Others	15.283723	3.6529024
Others	9.482952	13.462825
Others	6.832158	13.17621
Others	2.750944	17.436348
Others	14.193968	4.474352
Others	5.749828	15.096819
Others	9.641226	12.55492
Others	15.585252	4.9189796
Others	11.224471	10.481143
Others	10.01824	-3.293338
Glues	5.7458267	11.903019
Others	13.8987255	7.8884525
Others	7.8308854	15.188343
Others	9.070305	8.262503
Others	5.5482545	9.197876
Others	13.633679	16.508478
Others	1.3753632	3.7044177
Others	5.3993187	11.694492
Others	12.682677	13.992551
Others	11.606786	8.536155
Others	8.157313	8.396695
Others	5.666981	-2.078941
Others	9.852833	-3.2354836
Others	4.6207795	11.282976
Glues	4.260335	12.187993
Glues	3.5396917	11.521263
Others	12.702193	19.521347
Others	14.226233	12.506413
Others	9.164711	11.621183
Others	13.406875	13.337345
Others	4.5137806	14.263903
Others	10.836991	14.017606
Others	7.69691	-4.1648316
Others	11.621757	16.564701
Others	10.220267	11.205552
Others	7.5085964	14.6622925
Others	3.7917259	6.8634872
Others	8.276499	-2.9423811
Others	9.782177	11.048261
Others	8.797583	17.33672
Others	9.752269	11.187387
Others	7.8335543	13.201544
Others	7.604177	10.182313
Others	11.532672	12.877603
Others	11.122329	12.362654
Others	0.8385938	9.757612
Others	13.881126	12.377306
Others	16.339159	4.627491
Others	5.5066056	13.708864
Others	4.944998	6.04311
Glues	2.8020883	11.739948
Others	9.56545	-3.7771347
Others	4.051044	16.19639
Others	9.254552	11.135085
Others	11.552974	16.750011
Others	12.810067	9.215838
Others	10.457578	8.083422
Others	11.669012	-0.15154809
Heterobifunctionals	6.6107845	12.189517
Others	11.035133	8.843394
Glues	4.443169	10.166115
Others	5.8346915	19.583405
Others	7.9173555	11.616703
Others	12.021773	11.575766
Others	9.668856	12.541418
Others	12.438178	5.4405947
Others	14.66175	13.299485
Others	6.461558	9.571522
Others	10.530227	11.614238
Others	7.3838916	14.177517
Others	10.479684	-4.073796
Others	5.8372583	14.8448105
Others	12.98928	14.350444
Others	12.807192	7.975747
Others	8.114731	12.966524
Others	9.696669	-2.1046448
Others	7.367441	13.584751
Others	7.9874287	14.483424
Others	10.599612	8.556876
Glues	3.3395877	13.412923
Others	11.920094	16.638147
Others	7.650756	-4.3317246
Others	15.433934	11.712243
Others	7.7518682	-1.5243453
Others	7.6467733	8.920774
Others	13.561128	7.227377
Others	12.317728	-2.0930195
Others	9.203708	-1.9507544
Others	8.583304	11.850513
Others	13.150473	14.14626
Others	12.5021715	10.68062
Others	6.3821907	15.573403
Others	6.5680876	8.123996
Others	8.547919	14.524835
Others	14.152623	10.068757
Others	7.829698	-0.9513187
Others	11.746062	-0.3649772
Others	13.042584	16.431553
Others	10.385867	9.296878
Others	8.45149	10.824719
Others	6.9467835	-1.2069674
Others	8.675038	15.467587
Others	8.4236965	-1.57117
Others	1.095239	7.209621
Glues	5.909192	11.834624
Others	13.61686	14.849109
Others	13.003074	9.86276
Others	10.044932	9.888801
Others	9.179256	9.899117
Others	16.050577	12.120934
Others	9.962769	1.2440006
Others	8.409573	8.34129
Others	10.937605	13.447756
Others	14.660871	10.998561
Others	9.533364	14.195841
Others	13.235325	11.782208
Others	10.401092	11.937897
Heterobifunctionals	13.547242	-2.4012368
Others	8.266665	-3.8540008
Heterobifunctionals	13.111487	-2.2002542
Glues	3.8095798	11.096376
Others	6.981155	-1.068359
Glues	3.0963566	13.220223
Heterobifunctionals	13.582196	-2.4501343
Others	5.7688546	6.566371
Others	6.7894917	9.752369
Others	10.195515	-3.7388139
Others	13.107489	8.838201
Others	11.570916	-0.3817511
Others	5.2504168	16.067553
Glues	6.744727	12.809852
Glues	4.8228164	11.256272
Glues	4.8443785	11.057705
Others	13.861629	10.708906
Others	10.354119	-1.8922278
Others	7.1411996	-1.4172274
Others	3.2299309	8.507069
Others	5.1358857	13.607382
Others	6.643099	9.3696
Others	7.960716	12.64827
Others	11.50947	-2.4677267
Heterobifunctionals	12.037136	-3.0390222
Others	14.142695	4.5091095
Others	8.6459055	8.289404
Others	14.869014	9.464396
Others	6.4229703	-2.743141
Others	5.577809	10.147097
Others	6.9078894	-1.1416181
Others	5.7818527	14.721399
Others	13.806154	14.935605
Others	9.220877	-4.029478
Others	12.389918	15.246538
Others	-2.8989825	1.7718142
Glues	3.009484	11.129052
Others	12.274795	9.979991
Others	6.8784347	9.374632
Others	16.243551	8.618612
Others	9.969096	10.857964
Others	7.0306563	10.122011
Others	16.627224	11.945903
Others	7.490216	14.711603
Others	8.408861	9.837635
Others	5.659497	9.431068
Others	12.039571	11.598998
Others	11.99857	14.243594
Others	9.131752	12.57045
Others	8.2338295	18.170044
Others	11.196628	9.486458
Others	5.482047	16.10927
Others	8.05319	10.896487
Others	7.338593	7.436735
Others	6.849001	8.729047
Others	11.471058	12.158988
Others	6.423085	12.214446
Others	6.1457834	12.650457
Others	6.582509	13.416044
Others	11.224426	9.633995
Others	9.037517	11.685524
Others	13.291812	16.99475
Others	5.1977158	7.78066
Others	10.924125	15.580686
Others	8.300159	6.774321
Others	8.952195	11.138368
Glues	3.489979	12.867536
Others	14.957738	9.409966
Others	4.379687	6.1704426
Others	17.491156	12.312504
Others	8.36715	12.004407
Others	11.181219	12.532842
Others	12.491778	15.216641
Others	9.728707	-2.9335241
Others	9.780074	10.575702
Others	9.41452	-1.8301026
Others	8.9410715	12.099734
Others	11.373811	8.586121
Others	9.84729	18.428652
Others	4.251009	16.071205
Glues	3.034205	13.540367
Others	9.919143	7.2075624
Others	5.677508	10.603721
Others	11.495064	14.254013
Others	9.457398	8.714084
Others	5.450072	-3.4187672
Others	14.255806	12.08229
Others	14.2516575	11.402477
Others	10.617324	8.102804
Others	14.733799	8.571367
Others	7.8568783	10.961139
Others	11.95017	9.722123
Others	5.06948	14.55289
Others	6.7340918	15.774771
Others	12.459145	13.043029
Glues	3.4260004	12.799364
Others	8.116816	-3.7840974
Others	9.841466	9.83901
Others	6.4785743	13.091529
Others	15.664329	10.735571
Others	10.126091	9.792311
Others	8.542135	14.284461
Heterobifunctionals	6.752583	13.79295
Others	9.991474	14.395636
Others	8.703427	12.512259
Others	12.419086	-0.5227869
Others	8.669495	15.3058405
Others	6.0981536	19.816652
Others	13.207245	9.147854
Others	5.2504067	14.45528
Heterobifunctionals	13.707057	-2.5748823
Others	12.069093	11.937377
Others	13.431849	15.433777
Others	9.859674	12.194742
Others	10.6972885	-1.897584
Others	11.241542	13.756231
Others	11.993482	11.933001
Others	9.4322195	14.133533
Others	12.149382	14.571389
Others	9.018546	7.2477236
Others	16.067514	9.620935
Others	8.171732	18.199492
Others	7.4443855	16.327248
Others	9.325385	8.921428
Others	6.9179344	-2.2105632
Others	16.645514	11.11394
Others	10.94883	6.628686
Others	13.905909	6.5752463
Others	4.5119333	6.0086336
Glues	3.8067336	13.245368
Others	7.375026	9.998013
Others	7.653978	12.035604
Glues	4.238196	13.086974
Others	8.257833	10.743247
Glues	6.65987	12.771577
Others	3.252771	8.530334
Others	4.1231947	7.10986
Others	9.248338	-0.8209262
Others	9.436558	9.533162
Others	11.910416	-3.1941123
Others	9.118591	12.410777
Glues	3.0730112	11.015756
Others	6.5779443	15.777073
Others	10.500402	18.036486
Others	7.7352214	8.248463
Others	10.274862	12.451325
Heterobifunctionals	5.746723	10.157437
Others	11.28072	10.768612
Others	10.213138	9.657899
Others	7.223507	17.543848
Others	10.514995	3.0358577
Others	10.6846285	-3.4848144
Others	12.981638	14.404911
Others	7.210711	-5.134557
Others	7.9036226	15.6882925
Others	1.2026973	9.762012
Others	7.226633	-1.4019254
Others	13.674831	16.846924
Others	6.6850696	15.752492
Others	10.775054	-1.9202138
Glues	6.393629	11.95284
Others	16.48531	8.431476
Others	10.796393	6.801353
Others	13.615809	12.4373045
Others	7.407163	-4.3329287
Others	7.503361	-5.035386
Glues	5.394847	11.926507
Others	14.419092	7.279129
Others	8.530342	10.928545
Others	4.1959	15.970232
Others	8.077541	17.018198
Others	11.686741	10.279278
Others	10.3293705	13.475504
Others	10.472709	13.870718
Others	7.8211	13.739273
Others	7.3718996	16.357347
Others	7.5412245	-3.9392242
Others	12.375267	5.4422474
Others	10.201169	14.239377
Others	14.672472	9.002409
Others	-2.6442597	2.0941803
Others	10.209498	8.391583
Others	6.175498	15.622268
Others	15.232575	14.95214
Others	13.2054	9.338592
Glues	11.815706	-1.0853755
Others	1.0887829	9.740594
Others	6.709514	10.3585205
Others	9.08125	9.622663
Others	7.1788564	-1.2840526
Others	12.291092	11.754779
Others	2.6920252	9.621614
Others	16.327093	9.437173
Others	9.383274	10.38554
Others	9.470166	17.059828
Others	7.508855	-2.1990213
Others	11.297427	10.095384
Others	11.654257	11.04773
Others	14.555222	8.707786
Others	12.681706	9.248319
Others	11.156541	10.128814
Others	9.118239	11.851884
Others	17.252865	11.479962
Others	5.903306	14.885301
Others	11.866623	11.014959
Others	11.527045	8.801204
Others	7.2824464	-5.3172436
Heterobifunctionals	5.969154	14.211163
Glues	3.377736	11.413871
Others	15.25351	14.53233
Others	12.895099	19.35844
Others	10.923517	10.783649
Others	9.436527	17.773056
Glues	5.8519917	12.539334
Others	9.736878	-3.5903263
Others	6.2220297	15.096849
Others	7.696186	8.286908
Others	5.6285377	16.168905
Others	14.522393	11.680202
Others	11.441808	4.0165973
Others	11.177477	-4.477206
Others	7.757221	12.352631
Others	6.490821	6.0803466
Others	10.452953	6.3121843
Others	10.548485	7.108523
Glues	2.6358857	13.6364155
Glues	4.7715607	11.051976
Others	14.757094	10.422001
Others	4.205399	10.684463
Others	-2.2778275	5.440319
Others	8.932586	-1.9537928
Others	1.3930767	9.967917
Others	12.071655	5.078343
Others	13.921936	11.659787
Others	12.348389	14.901402
Others	15.328546	14.458887
Others	13.522293	9.589672
Others	6.415891	8.772443
Others	13.591019	7.614532
Others	12.084547	13.109752
Others	11.506121	10.751271
Others	10.496908	-3.3678317
Others	15.90099	12.017649
Others	7.6871166	12.814322
Others	6.738792	8.822709
Others	6.6715274	14.15825
Others	7.3666887	12.998559
Others	10.031536	10.1030035
Glues	5.1496534	11.939881
Others	9.690577	15.082242
Others	9.702115	12.386917
Others	9.524105	-3.9554782
Others	12.641662	13.696244
Glues	5.4977403	12.980856
Others	12.566489	13.670949
Others	12.645309	19.678486
Others	-2.2096398	5.1638317
Others	8.459866	15.537463
Others	8.430063	16.03308
Others	16.182459	9.168486
Others	14.094208	7.0512533
Others	15.073048	9.348589
Others	10.234675	12.657529
Glues	3.4070954	13.195215
Others	15.402409	14.453135
Others	9.274658	9.534576
Others	8.408958	12.982971
Others	7.1245275	10.386183
Others	11.454239	8.292648
Others	5.287548	16.142916
Others	6.6865892	16.094978
Others	8.300255	18.240362
Others	11.845621	10.051118
Glues	5.315945	11.048199
Others	8.270957	9.879106
Others	3.4342978	7.00639
Others	12.215005	-2.9644427
Others	13.355785	14.634009
Others	8.858273	9.617568
Others	8.311272	10.85487
Others	12.025045	17.097792
Others	16.151941	12.104442
Others	8.002507	-2.6167262
Others	10.139835	14.377428
Others	13.400457	10.18563
Others	5.159282	10.129624
Others	11.203339	12.960225
Others	8.913585	-2.5028071
Others	12.400868	11.921633
Glues	2.2751048	12.316903
Others	14.166267	10.715434
Others	7.805435	12.177391
Others	6.8087893	9.352363
Others	5.067604	6.337294
Others	5.3464365	10.068677
Glues	3.336028	12.801826
Others	11.043558	8.463238
Others	6.578532	5.8955216
Others	9.663358	16.802921
Others	12.950187	-0.18169744
Others	9.624778	18.413485
Others	7.1919537	17.37383
Others	6.926509	11.698488
Glues	2.9750116	12.054551
Others	11.115421	15.733598
Glues	2.5048757	12.376254
Others	6.185119	9.831957
Others	8.783113	12.99724
Others	4.0964594	16.028072
Others	15.276864	15.452422
Others	10.245055	14.214989
Others	7.317506	10.0809
Others	6.773882	14.583097
Others	13.748541	11.4207
Others	11.507284	13.297356
Others	-2.2721577	5.393494
Others	8.429014	16.744614
Others	15.46873	3.7047443
Others	8.977749	-3.7615786
Others	9.0303545	10.362619
Others	8.675149	-1.9293234
Others	6.3410125	12.803233
Others	-0.037847653	4.9902368
Others	7.767945	14.684199
Others	8.139206	8.537812
Others	6.7488556	9.086948
Others	1.3000492	9.873496
Others	13.786247	11.765679
Others	9.5445175	15.566598
Others	3.741294	8.1902075
Others	11.591354	3.515301
Others	11.554949	12.922629
Others	4.24843	7.3376923
Others	10.3055315	12.462764
Others	13.03589	10.273783
Others	5.381225	13.852408
Others	11.061602	11.904581
Others	16.178879	4.5816
Others	7.0597553	17.157995
Others	12.890925	13.407584
Others	13.525015	13.123705
Others	10.256335	10.149846
Others	9.529186	12.760026
Others	10.885816	12.122408
Others	14.92062	8.367104
Others	13.058427	13.904169
Others	15.823725	11.973483
Others	4.093858	5.717851
Others	5.2740364	10.966908
Others	11.589013	4.0708594
Glues	4.883659	12.415777
Others	9.577995	11.926314
Others	6.33992	13.115923
Others	12.215575	12.20091
Others	12.511106	-0.42212373
Others	8.930729	9.463828
Others	8.28158	18.292257
Others	5.084588	14.381035
Others	5.8526163	10.841826
Others	8.734211	14.52431
Glues	4.195049	9.812333
Others	13.010549	14.730204
Others	9.046396	7.2380614
Others	-1.1316336	4.562289
Others	-3.1035845	1.6381272
Others	6.463223	12.171571
Others	15.543619	8.67521
Others	10.681144	8.882713
Others	11.301088	-2.8791804
Others	12.191843	14.962493
Heterobifunctionals	5.748204	10.035336
Others	9.633823	16.708559
Others	11.497337	3.4128902
Others	4.009648	6.1983924
Others	16.432356	8.461888
Others	17.584894	11.239299
Others	7.600148	9.370887
Others	16.977455	12.134749
Others	8.195267	13.465133
Others	6.9544716	11.752949
Others	2.4258292	7.019101
Others	11.782901	9.158152
Others	6.101762	11.237702
Others	7.8714957	-3.8330448
Others	12.311866	12.083372
Others	17.674719	11.12189
Others	8.918076	-0.6256724
Others	12.463813	10.335126
Glues	6.3651414	11.800761
Others	12.559353	8.275547
Glues	5.532999	12.969493
Others	10.778827	12.491487
Others	10.364337	14.804279
Others	10.148427	15.24767
Glues	3.1629722	12.435831
Others	10.265278	8.603799
Others	12.007208	-2.3068206
Others	11.246822	13.930172
Others	0.69655067	4.004053
Others	11.13591	11.64757
Others	7.676202	11.991618
Others	13.043512	14.607783
Others	15.415575	15.399491
Others	14.120285	10.30444
Others	7.9130197	12.7244215
Others	15.692294	3.5995855
Others	6.1191444	10.04459
Others	11.367098	10.573203
Heterobifunctionals	13.405198	-2.3048882
Others	11.32741	12.341028
Others	5.8598747	10.065639
Others	10.562075	11.553141
Others	13.599185	10.577816
Others	8.5693445	-2.7996747
Others	0.8236397	4.4054403
Others	10.782241	17.307316
Others	5.8275948	8.989543
Others	5.686727	8.232587
Others	14.391314	8.755563
Others	9.264791	14.887729
Others	9.154477	-4.5832763
Others	3.0243325	16.577675
Others	7.9208574	14.500267
Heterobifunctionals	12.6398535	-2.5930185
Others	8.131307	-2.5651314
Others	6.4382086	9.024817
Others	1.3834151	9.577629
Others	9.634352	13.614114
Others	8.720318	-4.3185787
Others	6.636801	11.039343
Others	8.276361	12.770032
Others	8.536076	9.624981
Others	12.4509735	12.444882
Others	0.26043215	4.7867217
Others	8.827072	-3.86709
Others	8.842627	14.402858
Others	13.402867	10.460812
Others	7.4951286	9.961653
Others	7.0824323	-1.6159408
Others	8.487359	14.650076
Others	12.107621	12.282865
Others	12.236993	14.934157
Others	11.537488	-3.8408139
Others	13.34912	14.487637
Others	9.32854	-4.5896325
Others	8.751468	15.221794
Others	15.337603	15.3337
Others	1.0332003	9.493801
Others	9.960992	10.626849
Glues	3.464814	12.179409
Others	11.762231	0.5651832
Others	11.9892	16.673124
Others	4.3796816	8.434748
Others	5.1543937	14.560813
Others	13.786755	10.772233
Others	14.486354	10.965863
Others	11.008279	10.883469
Others	4.5213566	8.583525
Others	11.90304	8.353354
Others	5.262559	11.0324545
Others	8.4658375	16.995998
Others	10.567742	17.76956
Others	6.131525	15.765002
Glues	6.569749	13.31115
Others	6.3061047	13.345413
Heterobifunctionals	12.930577	-2.70832
Others	12.63671	8.799015
Others	15.217354	4.371076
Others	15.132285	3.859278
Others	14.699368	13.901455
Others	15.633933	12.180959
Others	8.738218	11.222443
Others	7.3630877	7.321755
Glues	2.9220417	12.6888275
Heterobifunctionals	12.600511	-2.80848
Others	9.071135	12.858308
Others	9.356727	10.657796
Others	8.12273	7.2801704
Others	10.654396	9.422812
Others	7.241565	10.203776
Others	16.154955	4.8544903
Others	8.864059	12.998059
Others	5.579492	18.936758
Others	13.689413	14.944359
Others	11.600578	9.625675
Others	10.082908	13.657516
Glues	5.1299405	12.659979
Glues	3.390746	11.894499
Others	9.332492	0.32579166
Heterobifunctionals	6.6768527	12.371453
Others	-1.081639	4.6959176
Others	14.524697	8.519108
Others	7.6038117	11.795608
Glues	5.885219	11.3550415
Others	11.427832	4.8902063
Others	10.748622	10.611504
Others	5.5443373	9.396461
Glues	4.4385	10.62454
Others	-0.001890436	4.6307216
Others	8.633994	18.460785
Others	11.881385	7.3944917
Glues	3.5515625	10.851925
Others	9.341716	11.261474
Others	7.855779	-2.8719049
Others	-0.10431965	5.0409117
Others	10.629584	9.797983
Others	5.9691124	13.878466
Others	11.340745	7.812933
Glues	4.574101	12.441768
Others	11.754655	17.846394
Glues	2.7533822	11.041789
Others	6.6899157	14.52323
Others	8.657533	-4.212206
Others	12.966312	10.104498
Others	9.055264	-3.2445734
Others	13.117049	16.275173
Glues	3.2760224	11.014768
Others	10.3464365	12.499694
Others	4.239374	9.487221
Others	9.46799	14.656066
Others	8.697967	16.517551
Others	10.646828	13.115676
Others	13.803731	16.012264
Others	10.175237	15.076826
Others	11.64306	15.318697
Others	8.842688	6.6249576
Others	9.6849375	8.557126
Others	5.8144245	-3.2803051
Others	10.149313	10.703848
Others	11.384064	8.71024
Others	11.862022	-2.0034087
Others	4.1171017	6.454171
Others	10.606952	-1.9051793
Glues	2.8873606	11.152522
Others	15.112541	3.8166082
Others	6.568437	-1.0630004
Others	8.395543	18.243544
Others	10.123891	7.945679
Others	9.300314	-2.910115
Others	16.592356	11.792907
Others	16.29468	12.028525
Others	9.473693	12.429714
Others	16.43151	8.955288
Others	11.282435	15.88452
Others	12.064615	5.2682643
Others	10.232191	9.608302
Others	13.955567	11.527365
Glues	2.8269227	13.680981
Others	7.4800763	13.217868
Others	14.9811945	9.717108
Others	10.608109	-3.4063537
Others	10.14515	15.199744
Others	8.564254	15.632025
Others	8.622492	14.865716
Others	10.800284	10.321859
Others	16.846643	11.992742
Others	0.79557663	3.889111
Others	7.8417506	13.565978
Others	3.2999434	8.559882
Others	9.806144	17.252928
Glues	11.950754	-1.4210707
Glues	3.6722686	11.017938
Others	8.839826	14.696009
Others	13.661741	15.262627
Others	8.292236	-3.7232075
Others	13.838213	14.802621
Others	7.2084208	17.487759
Others	6.1292562	15.285794
Others	7.298552	8.411347
Others	11.089699	-3.655533
Others	7.9629865	14.7478895
Heterobifunctionals	13.486394	-2.4756145
Others	13.367135	14.768569
Others	12.567214	19.833492
Others	11.927316	-2.2431765
Others	9.317444	0.30313176
Others	14.162849	11.039216
Others	4.193341	15.83455
Others	12.726014	10.394632
Others	12.797299	19.54416
Others	12.740281	9.384999
Others	5.9352407	9.21045
Others	4.5037413	8.142412
Others	9.429633	8.995109
Others	12.321648	-2.6932778
Others	9.932642	-1.3164041
Others	7.314484	-5.3158836
Glues	11.808391	-1.6046643
Glues	5.7458143	11.655308
Others	7.3229218	-3.9469335
Others	8.053015	-1.9792758
Others	12.341719	10.432297
Others	16.419466	11.647324
Others	6.5760984	13.211198
Others	2.7221518	9.433004
Others	9.604071	0.51752186
Others	12.253132	11.751995
Others	5.239496	9.400554
Others	5.081559	6.1681232
Others	12.829546	8.177331
Others	5.8504157	19.159702
Others	11.870461	0.23238654
Others	13.839602	11.732415
Glues	3.2857418	13.247174
Others	11.855703	-2.0015254
Others	1.3065745	9.652721
Glues	5.201092	12.662371
Others	7.062886	-2.8397894
Others	5.51449	10.170264
Others	13.039758	10.772242
Others	10.340606	-3.2336051
Others	11.693139	16.667667
Others	15.068223	9.165524
Heterobifunctionals	5.818522	10.439526
Others	11.489519	7.2060385
Others	4.782272	8.101671
Others	7.7760777	16.051455
Others	7.7477474	9.048597
Others	11.411408	-0.22769195
Glues	5.3193254	11.814504
Others	6.2174234	13.620224
Others	11.737181	17.449183
Others	9.926267	15.502399
Others	3.9053733	6.3110576
Others	11.283624	8.354349
Others	7.146917	17.373062
Others	14.7128	14.647709
Others	11.70366	-2.6619701
Others	11.463089	-2.0461795
Others	4.5754204	14.165616
Heterobifunctionals	6.847816	11.697888
Others	-2.9393337	1.8008333
Heterobifunctionals	13.007966	-2.7548287
Others	9.216179	12.641127
Others	10.768197	-3.5629475
Others	14.679747	9.3619175
Others	10.283626	11.615922
Others	15.981827	10.649343
Others	14.163673	14.455513
Others	8.651635	10.648065
Glues	4.557569	10.692936
Others	9.419476	11.694297
Others	12.968573	10.241872
Others	8.693133	16.601738
Others	7.3012853	8.849617
Others	8.771742	15.276077
Others	9.078168	-3.805533
Others	13.22697	14.577727
Others	11.557596	17.917349
Others	13.438489	12.121741
Others	13.681055	12.829273
Others	13.609405	12.264656
Others	6.4602666	9.656756
Heterobifunctionals	13.854989	-2.176393
Others	8.802764	9.663905
Others	6.771323	15.794093
Others	4.6075177	5.8778105
Glues	3.4248831	12.23293
Others	15.78157	10.548069
Others	10.984521	-4.3210444
Others	12.528793	13.096457
Heterobifunctionals	6.5558977	11.510267
Others	7.7950335	-0.9420976
Others	13.316629	11.979384
Others	10.806729	17.480494
Others	15.87958	4.8566265
Others	7.1562395	17.363707
Others	5.4257817	15.968557
Others	11.469982	-1.7810073
Others	12.007815	12.234748
Others	7.769979	-2.6826644
Others	-2.287327	2.6059458
Others	10.206606	14.942485
Others	4.346243	7.320867
Others	11.24735	-2.1139376
Others	10.415891	17.88667
Others	14.739266	8.362168
Others	6.5078974	15.557354
Others	0.5109762	4.0192
Others	13.243588	17.040953
Others	7.5901465	9.859655
Glues	3.1359735	11.181168
Others	6.8757863	13.185116
Others	11.35909	-2.763769
Others	9.7711315	17.398197
Others	3.2849815	8.318812
Glues	3.7811716	11.152596
Others	10.280611	9.359402
Others	14.04634	12.585191
Others	12.409085	13.731714
Others	12.460561	-0.11811149
Others	16.167006	11.791006
Others	7.1353736	10.599547
Others	7.746585	10.43453
Others	5.9696765	19.580114
Others	15.084735	15.318398
Others	11.226586	12.776312
Others	10.340602	7.9206004
Others	10.688518	10.182623
Others	13.081281	10.435669
Others	9.589111	0.81242466
Others	11.269235	11.957122
Others	9.209125	-3.8058612
Others	16.36635	11.000132
Others	7.3921943	17.230785
Glues	3.2700765	11.134686
Others	10.15361	9.838864
Others	8.222027	-1.9694643
Others	13.428393	15.287381
Others	11.307871	7.162831
Others	9.810406	8.891393
Others	8.322065	11.527378
Others	10.755031	-3.1658523
Heterobifunctionals	12.064692	-3.677675
Others	10.140231	-0.8026838
Glues	5.6643915	12.56459
Others	9.854373	12.95266
Others	11.029411	8.2822
Others	10.673554	-3.3743684
Others	6.4632096	7.4828978
Others	12.0001955	-2.8496494
Others	8.01066	12.034011
Others	5.0039115	8.948631
Others	11.565927	8.040957
Others	4.8861012	7.9593425
Others	6.567997	9.917996
Others	9.462242	15.380548
Others	5.6669865	17.18464
Others	9.127947	13.4859295
Others	12.68697	8.891864
Others	10.048914	10.836371
Others	10.323515	15.289786
Others	8.112043	13.422219
Others	14.163151	7.225636
Others	7.0219254	-5.2082524
Others	5.6683826	11.112667
Others	3.5057778	6.851789
Others	14.006897	7.2216454
Others	8.454278	11.207011
Others	7.9045496	-3.2564394
Others	7.785913	16.40825
Others	7.838593	-2.3137708
Others	14.885478	13.397386
Heterobifunctionals	13.815313	-2.0001154
Others	9.734927	14.013637
Others	9.948684	-1.2707989
Others	5.6703887	6.4116225
Others	-2.8745646	1.5563278
Others	14.435857	14.610623
Others	11.239782	7.0546374
Others	13.882133	14.745034
Others	4.580133	6.4676204
Others	14.680435	10.770927
Others	9.459209	14.554973
Others	7.034856	-1.7964945
Others	10.006996	17.041088
Others	9.600045	13.769247
Glues	4.5298123	10.652365
Others	9.440101	7.515141
Others	7.2975144	-3.242663
Others	8.080791	16.591145
Glues	5.1128125	12.52973
Others	10.56737	-3.1032116
Others	8.0245695	-0.24660923
Others	3.4573662	17.48006
Others	9.598224	-1.3152791
Others	11.593526	8.811276
Others	11.299239	8.856053
Others	13.396172	14.358045
Others	7.1955013	13.33418
Heterobifunctionals	6.449713	12.484205
Others	4.5251784	14.322268
Others	10.544219	7.363113
Others	12.535316	15.222077
Others	7.11128	15.616028
Others	10.21864	11.388446
Glues	5.9542303	12.788801
Others	8.364353	7.4203906
Others	3.3930953	8.021117
Glues	3.47036	12.460368
Others	6.569553	11.604589
Others	13.187454	14.5954075
Others	7.6230245	14.452745
Others	8.565546	6.9517016
Others	8.154413	-2.7432785
Others	5.201441	13.105245
Others	6.8703246	15.976376
Others	6.6092587	8.7450905
Others	11.766497	8.023785
Others	10.824613	13.6038065
Others	12.43071	13.429724
Glues	3.0854766	12.364784
Others	3.674619	8.271431
Others	8.009306	-2.658512
Others	6.3872094	12.066511
Others	13.241582	12.593801
Others	9.158715	-2.8264153
Others	9.064596	14.516061
Others	9.879361	-3.1527295
Others	10.245044	-3.6408548
Others	10.507223	8.040007
Others	9.73036	-3.7268064
Others	6.8962193	13.100678
Others	6.100985	16.208773
Others	7.5373144	-0.7236604
Others	16.090387	9.15271
Others	9.83556	-0.35241228
Others	6.9506154	-1.7537806
Others	13.326749	9.793384
Others	7.320736	10.488218
Others	9.370624	14.346502
Others	-1.5228815	3.5460594
Others	5.9646544	19.685656
Others	7.3859944	16.820734
Others	5.500901	13.896543
Others	7.471029	13.478023
Others	11.537243	-1.9733876
Others	11.543306	10.094806
Others	12.26067	11.915121
Others	5.931633	19.739584
Others	11.718085	9.068445
Others	11.7649765	14.24237
Others	11.639179	14.430539
Others	5.2348123	9.925513
Others	12.015841	12.066534
Others	12.99845	14.729744
Others	7.670567	13.13718
Others	9.074984	7.8333373
Others	7.94267	11.459578
Others	6.2154255	12.902003
Others	7.983538	13.443512
Others	6.2278996	9.547618
Others	9.821598	-2.0909383
Others	7.3669624	10.235093
Others	12.387992	-0.57623273
Glues	5.427955	12.065425
Others	15.384551	11.179693
Others	2.7272003	17.291252
Others	8.107201	8.180418
Others	14.614193	4.221756
Others	11.333093	16.11979
Others	8.850839	-5.155577
Others	3.8441818	7.0817127
Others	9.606153	16.345612
Others	7.333288	17.318127
Others	14.757513	14.033247
Others	15.659219	11.318017
Others	5.507567	15.943961
Others	9.913057	0.5700084
Others	9.5460415	-3.6630585
Others	7.014696	15.760539
Others	15.685225	11.005266
Others	15.676653	11.773772
Others	9.519744	17.442772
Others	4.899258	6.0307984
Others	5.6998844	7.0766425
Others	7.424999	11.710572
Others	-2.289584	4.332905
Glues	5.5173206	13.022462
Others	8.782057	7.1689234
Others	14.824038	8.475454
Others	6.792996	5.5141144
Others	9.209841	-0.88525444
Others	17.434164	11.106803
Glues	4.5912685	12.716629
Others	14.179385	12.535634
Others	9.841937	8.944385
Others	7.190265	14.420373
Others	10.318065	-0.4349495
Others	11.2701235	12.291203
Others	10.20612	6.550402
Others	7.4219217	-5.215055
Others	11.979461	14.75536
Others	11.451255	14.52712
Others	8.243442	-2.792508
Others	7.874732	14.227525
Others	11.039228	8.003828
Others	10.583089	-3.0726318
Others	10.267027	-0.41040853
Others	7.8132086	-3.4229212
Others	2.318217	17.034262
Others	6.9732404	13.8873825
Others	12.60758	13.572391
Others	0.3290931	4.9925184
Others	8.938256	9.338368
Others	7.53034	14.191321
Others	13.5769415	10.455451
Others	9.886961	-3.021027
Others	6.3135157	7.664868
Others	11.948124	14.511839
Others	9.911315	11.560701
Others	14.181026	10.583503
Others	6.9081964	-1.1540757
Others	10.363276	9.955469
Others	10.8604555	16.766947
Others	9.15206	-3.4913642
Others	7.1209674	-1.633169
Others	14.756441	11.035489
Others	8.347402	16.048264
Others	8.840835	-1.6598008
Others	8.349861	10.482388
Others	13.502902	7.0881314
Others	10.8891535	-3.246858
Others	10.000717	18.164572
Others	10.820851	11.731626
Others	7.7243876	14.062512
Others	12.97061	13.364366
Others	12.008459	14.607388
Others	11.872954	10.198723
Others	8.612544	-2.3540907
Others	10.259961	12.653626
Others	9.567205	13.152702
Others	6.0617456	-2.0168662
Others	10.46118	18.262917
Others	-1.7868104	3.4823945
Others	16.397688	9.272078
Others	11.35759	10.762368
Others	16.356647	4.0758166
Others	6.564996	9.10091
Others	10.92847	8.411253
Others	9.249348	-4.8141894
Others	9.121689	-5.220071
Others	7.01054	-1.9873253
Others	9.869696	14.05841
Others	8.412239	8.164573
Others	6.272737	16.153353
Others	9.777703	-3.217891
Others	3.9542592	10.637205
Others	7.776275	13.203812
Glues	4.5851	10.038972
Others	12.409698	19.812864
Others	7.583067	12.5729885
Others	6.5268826	-1.2313086
Others	14.271185	8.719963
Others	7.0811605	-4.688732
Others	11.730571	15.183235
Others	6.3498144	15.740847
Others	10.82855	-1.5397623
Others	10.119856	7.8198986
Others	6.2054324	-1.0869032
Others	7.4483824	14.821151
Others	12.946529	11.035295
Others	10.931368	14.049303
Heterobifunctionals	6.7127	11.622375
Glues	5.0172663	10.861664
Others	12.218923	10.697382
Others	3.4604142	8.189255
Others	13.038822	9.403762
Others	10.258864	9.38345
Others	7.7531195	13.722908
Others	10.75964	10.242419
Others	8.976765	12.743184
Others	17.048323	10.483634
Glues	6.65802	12.502339
Others	16.607706	11.589163
Others	15.553635	10.701672
Others	5.505551	11.136234
Others	8.29216	13.212607
Others	11.127855	8.051532
Others	8.419686	-1.9149909
Others	6.5157247	8.9957075
Others	5.976749	-2.9560254
Others	0.59224313	7.199356
Others	9.718828	14.696145
Others	1.3611914	5.0473456
Others	13.795849	11.900862
Others	9.332547	16.612555
Others	10.731014	18.396284
Glues	2.8302772	13.727024
Others	1.2577046	5.156285
Others	8.619461	-2.0078986
Others	9.317663	-5.013253
Others	5.450099	15.945647
Others	14.293396	12.642067
Others	14.28922	4.5779386
Others	7.640121	8.845934
Others	11.069697	-4.541615
Glues	5.026178	10.702137
Others	8.414966	14.129073
Glues	4.449795	10.054773
Others	5.14278	7.644075
Others	15.999822	3.8586185
Others	10.072551	15.529646
Others	5.2627406	14.647359
Others	13.854286	7.1803746
Others	6.7702465	-1.1865406
Others	5.5364423	15.812872
Others	12.281149	12.745094
Others	9.475777	7.510879
Others	9.954578	9.899267
Others	14.150131	8.604056
Others	8.849366	-4.2668
Others	9.461089	10.249234
Others	8.612875	-3.8574119
Others	9.0913925	9.0026
Others	11.20945	14.3648615
Others	8.273973	8.302313
Others	9.922405	14.397744
Others	3.8241892	12.13148
Others	5.853936	16.954384
Others	5.6343102	11.885076
Others	12.188714	11.972201
Others	9.690936	11.858913
Others	7.390484	11.358932
Others	2.6418176	16.450277
Others	1.1686412	4.595444
Others	11.422778	13.513782
Others	1.2471983	9.926033
Others	4.245978	7.3988132
Others	11.9149475	11.692786
Others	8.584199	12.816775
Others	6.9534845	17.504442
Others	4.707455	7.728221
Others	7.917664	12.536939
Others	7.9360833	13.540169
Others	6.7099485	15.9043455
Glues	3.5926461	11.719177
Others	8.851437	11.628591
Others	7.9502587	14.00669
Others	9.78307	13.12294
Others	5.995755	9.132203
Others	10.06101	13.904579
Others	11.075146	7.55921
Others	10.406884	-2.9178836
Others	4.9905486	13.406697
Others	14.469135	8.597481
Others	12.793016	12.7810755
Others	15.379088	14.575159
Others	10.538996	13.367253
Others	9.03498	-1.4515412
Others	9.982381	9.913997
Others	10.155396	17.056135
Glues	6.7772408	13.097859
Others	15.458343	15.564112
Others	8.299473	18.644236
Heterobifunctionals	6.3550005	12.361839
Others	0.66294503	7.1984982
Others	9.931258	0.51689154
Others	1.11758	9.8958
Others	9.135309	14.043001
Others	12.55621	14.99205
Others	4.1602254	6.3396807
Others	11.758672	12.065459
Others	8.827639	12.15709
Others	4.2365417	6.1486974
Others	12.260484	8.989722
Others	13.158049	13.222025
Others	6.4599857	9.189326
Others	8.824661	8.941593
Glues	4.822324	12.089108
Others	14.90878	9.252638
Others	8.8972025	-3.612023
Others	11.418043	8.875184
Others	11.953836	12.716307
Others	10.987405	4.1431847
Others	8.750842	7.020099
Others	3.2297957	6.7857985
Others	5.464887	6.516059
Others	12.249154	11.433293
Others	10.466595	17.443233
Others	2.1826518	16.779572
Others	8.2247305	7.723577
Others	7.097799	15.919849
Others	9.348665	0.32736298
Others	10.254139	-2.993145
Others	8.1024885	14.124845
Others	8.770935	13.726699
Others	8.980643	13.548912
Others	6.2716184	-2.7271554
Others	11.912097	16.891184
Others	9.938368	8.845966
Others	7.3820534	-3.0993156
Others	13.828796	13.336391
Others	13.824616	16.358076
Others	6.864632	14.192282
Others	9.603907	15.055779
Others	11.7597065	4.513475
Others	7.5651402	-2.187049
Others	11.422528	-0.5281229
Others	10.737435	6.7745466
Others	10.306332	15.519365
Others	12.094737	11.502519
Others	7.6482177	9.05511
Others	8.498714	-1.2609829
Others	10.265141	7.032793
Glues	7.019604	12.3529415
Others	9.450749	14.000477
Others	13.519697	11.889766
Others	4.090545	6.4190965
Others	11.200964	9.60556
Others	9.9473	8.0083685
Others	11.95571	15.794283
Others	8.81905	-3.9843144
Others	5.679476	9.739436
Others	12.1271105	8.353979
Others	11.596992	3.823357
Others	13.330836	11.776354
Others	13.380402	16.570446
Heterobifunctionals	12.469186	-2.780727
Others	12.159492	5.718801
Others	8.813554	13.585672
Others	11.591946	13.733046
Others	15.855825	3.9999301
Others	8.456708	12.465145
Others	8.452262	14.670552
Others	8.787478	8.993681
Others	14.252915	9.505991
Others	13.51522	13.226582
Others	0.15117514	5.203712
Others	11.265202	9.033195
Others	11.401777	8.365392
Others	13.926681	10.544522
Others	8.359306	18.168884
Heterobifunctionals	6.859366	11.441507
Others	10.035368	0.41062927
Glues	4.662245	11.063533
Others	13.773044	11.604482
Others	6.8580565	11.3675785
Glues	3.7122502	10.864199
Others	15.346019	4.6329613
Others	9.488386	7.445035
Others	8.525454	9.938957
Others	7.3877506	15.067397
Others	14.989533	14.18011
Others	9.4101515	9.433849
Others	7.8152957	9.097834
Others	15.084433	3.4879637
Others	9.185946	-5.1780663
Others	9.051034	12.482507
Glues	6.1387887	12.114492
Others	6.4002166	12.760066
Others	13.633282	11.282486
Heterobifunctionals	6.441247	11.662096
Others	5.089036	14.343961
Others	10.554035	-3.210893
Others	8.235467	10.178623
Others	10.651289	11.615181
Others	9.882589	14.187168
Others	11.478339	10.8107605
Others	9.546963	-1.1153132
Heterobifunctionals	6.2556767	14.210771
Others	10.718132	-3.4749143
Others	11.142348	3.2154186
Others	7.5054708	10.470235
Others	16.339483	4.5421658
Others	9.008992	10.384128
Others	14.248419	10.111123
Glues	5.5611515	11.753867
Others	14.500374	14.009073
Others	3.9120219	12.514951
Others	2.7031894	16.17357
Others	6.528263	9.982859
Others	5.9119744	19.504194
Others	6.883156	14.271294
Others	3.0803947	6.865046
[truncated: 28,059 more rows]
