# Supplementary material for: Application of machine learning models for property prediction to targeted protein degraders
Source: Nat Commun. 2024 Jul 9;15:5764. doi: 10.1038/s41467-024-49979-3 (PMC11233499; doi:10.1038/s41467-024-49979-3)
Supplement: Supplementary file 7 — Source Data [file 41467_2024_49979_MOESM7_ESM.zip › Source Data/Fig2a.csv]

	Descriptor	count	mean	std	min	25%	50%	75%	max	Modality
0	MW	314805.0	467.60235603922445	180.3390720526955	96.089	380.4920000000001	442.52300000000025	511.4790000000002	4950.731999999984	All
1	HBA	314805.0	6.068972856212576	2.8013950968990073	0.0	4.0	6.0	7.0	74.0	All
2	HBD	314805.0	1.842874160194406	1.9131834523680054	0.0	1.0	2.0	2.0	63.0	All
3	TPSA	314805.0	95.50896037229397	58.64726392503667	0.0	69.04	88.83000000000001	109.75	1772.5799999999988	All
4	cLogP	314805.0	3.849785851749498	1.5552318591839842	-19.224920000000303	2.9265000000000008	3.844020000000002	4.789200000000005	22.89520000000003	All
5	Rotatable Bonds	314805.0	5.945512301265863	3.9349484985484793	0.0	4.0	5.0	7.0	209.0	All
0	MW	27176.0	530.3732049039689	376.4427785138942	78.136	381.246305334	452.4100000000002	538.6560000000002	6430.307999999991	Others
1	HBA	27176.0	6.8313953488372094	5.20199329670865	0.0	4.0	6.0	7.0	95.0	Others
2	HBD	27176.0	2.487636149543715	3.7510959857910984	0.0	1.0	2.0	2.0	49.0	Others
3	TPSA	27176.0	116.071790182514	122.93773040127833	3.24	73.7475	90.27	112.4	1915.319999999999	Others
4	cLogP	27176.0	3.614849144465708	1.9739142329132109	-15.184400000000014	2.8424450000000014	3.8362400000000028	4.749800000000004	15.042159999999967	Others
5	Rotatable Bonds	27176.0	6.692780394465705	6.325422264688726	0.0	4.0	5.0	7.0	156.0	Others
0	MW	1834.0	451.2388885290242	69.0754083697439	222.248	407.4300000000002	450.4990000000004	490.5450000000003	723.9179999999999	Glues
1	HBA	1834.0	6.3505997818974915	1.254248500825136	3.0	6.0	6.0	7.0	11.0	Glues
2	HBD	1834.0	1.5665212649945475	0.6993038412169552	1.0	1.0	1.0	2.0	4.0	Glues
3	TPSA	1834.0	106.92948200654308	17.017869937862056	49.41	93.9	104.98000000000002	119.28	162.42	Glues
4	cLogP	1834.0	2.9596797600872424	1.0031526881995345	-0.9252999999999988	2.3198	3.0000000000000018	3.5923750000000014	6.500800000000005	Glues
5	Rotatable Bonds	1834.0	4.380588876772083	1.3422402237817732	1.0	4.0	4.0	5.0	9.0	Glues
0	MW	1048.0	866.9793015267172	114.24695341392518	621.1230000000002	795.9299999999998	849.0259999999998	926.5444999999997	1631.066999999999	Heterobifunctionals
1	HBA	1048.0	11.784351145038167	2.5547048864976856	6.0	9.0	12.0	14.0	22.0	Heterobifunctionals
2	HBD	1048.0	2.622137404580153	0.945691689681629	1.0	2.0	3.0	3.0	8.0	Heterobifunctionals
3	TPSA	1048.0	174.65242366412213	27.379140179110202	108.38	156.48250000000002	175.43	190.255	310.80999999999995	Heterobifunctionals
4	cLogP	1048.0	5.112858635496188	1.4586104093997525	1.0033000000000094	4.129925000000005	4.929000000000005	5.704345000000005	12.397719999999984	Heterobifunctionals
5	Rotatable Bonds	1048.0	11.611641221374045	3.8085684798128936	5.0	9.0	11.0	13.0	32.0	Heterobifunctionals
