# Supplementary material for: Application of machine learning models for property prediction to targeted protein degraders
Source: Nat Commun. 2024 Jul 9;15:5764. doi: 10.1038/s41467-024-49979-3 (PMC11233499; doi:10.1038/s41467-024-49979-3)
Supplement: Supplementary file 7 — Source Data [file 41467_2024_49979_MOESM7_ESM.zip › Source Data/FigS4.csv]

Modality	count	mean	std	min	25%	50%	75%	max	Predictions
Glues	1834	1.816853799635357	0.30716697791754954	1.173628007	1.569752358681645	1.780339265	2.018798316042865	2.780818538	Public Model's pred(RLM CLint)
Heterobifunctionals	1048	1.8803921339924328	0.254524862	1.259498598	1.7097659724257799	1.841701176	1.9981460810954526	2.751263523	Public Model's pred(RLM CLint)
Others	27175	1.9010837909677387	0.451686851	0.999314032	1.507728064	1.845290174	2.261096988	4.609999651	Public Model's pred(RLM CLint)
Glues	1834	1.6829286610702994	0.2820641086363658	1.079445987	1.4635031542383274	1.617321094	1.851058673268035	2.92968779	Public Model's pred(HLM CLint)
Heterobifunctionals	1048	1.928617710065942	0.3027569566086401	1.32138802	1.7217213431919025	1.8717884893253252	2.0658673452772476	2.987419923	Public Model's pred(HLM CLint)
Others	27175	1.7530596608570956	0.3952858429590115	0.717174426	1.4267936035196098	1.671366303	2.033199949347535	3.102925531	Public Model's pred(HLM CLint)
Glues	1834	1.7887340831610214	0.3022336527395204	1.111091052	1.5625469307926476	1.762337009	1.9835652107447577	2.789646215	Public Model's pred(MLM CLint)
Heterobifunctionals	1048	1.8748538117826556	0.28441152349840115	1.235823992	1.6840759248166823	1.823020386	2.0043548881198725	2.783574599	Public Model's pred(MLM CLint)
Others	27175	1.909235748492405	0.4548334312547945	0.823991385	1.4995673860236751	1.872156956	2.275226286414675	3.419861824	Public Model's pred(MLM CLint)
Glues	1834	1.6705288659131032	0.23126616017614104	1.027315619	1.4977199084953425	1.649601001	1.8260646544191124	2.510169516	Public Model's pred(DLM CLint)
Heterobifunctionals	1048	1.7568783536128518	0.23274262451405173	1.242018394	1.608079926623705	1.7184743536741052	1.8483166358289125	2.691463216	Public Model's pred(DLM CLint)
Others	27175	1.763709236891662	0.3889927061756389	0.690085178	1.43112545	1.69627352	2.035769241240015	3.267519157	Public Model's pred(DLM CLint)
Glues	1834	1.869486008116741	0.35573418101033305	0.990911913	1.6091340420261449	1.848145234178335	2.1074033666639673	3.017761014	Public Model's pred(CyLM CLint)
Heterobifunctionals	1048	2.1510257303777616	0.2947105155160924	1.395463002	1.9465392802205426	2.113540685	2.3035796525304826	3.054974399	Public Model's pred(CyLM CLint)
Others	27175	2.0128258452638796	0.4635643553987027	0.629589147	1.6155726727053699	1.979830465	2.395048828	3.423547833	Public Model's pred(CyLM CLint)
Glues	1834	1.7590662881343142	0.3169037028058502	0.392911739	1.5257068386841526	1.737457634544135	1.979157195	2.631126314	Public Model's pred(minipigLM CLint)
Heterobifunctionals	1048	1.9890502397161285	0.22279953617367568	1.254318297	1.8463971241860424	1.9719485041410252	2.107937496	2.659631447	Public Model's pred(minipigLM CLint)
Others	27175	1.8824882330039083	0.45348246572911916	-1.797889201	1.544907447	1.886405233	2.2332479503049703	3.852756698	Public Model's pred(minipigLM CLint)
Glues	1834	0.706788199	0.5084608186656226	-0.571523587	0.31984942433486174	0.8725575020929479	1.1397170490737674	1.480160461	Public Model's pred(LE-MDCK v2 Papp)
Heterobifunctionals	1048	0.36009941169396514	0.5195816523312801	-1.066502701	-0.089009168	0.42690708704063596	0.7905081844010027	1.332525233	Public Model's pred(LE-MDCK v2 Papp)
Others	27175	0.9346773568394163	0.5726655604123125	-1.367790508	0.6676756389080435	1.14707595	1.358845623	1.975471648	Public Model's pred(LE-MDCK v2 Papp)
Glues	1834	-5.087273845	0.38726530273860166	-5.895353531	-5.372574986	-5.20569486	-4.923632226	-3.775481149	Public Model's pred(PAMPA)
Heterobifunctionals	1048	-5.527996392	0.2604937145328169	-6.386071401	-5.699122847	-5.57354179	-5.418609183	-4.355116092	Public Model's pred(PAMPA)
Others	27175	-4.63940405	0.5893182764624488	-6.644837465	-5.141291515	-4.627138132	-4.150630217	-2.9267613	Public Model's pred(PAMPA)
Glues	1834	-1.131586424	0.43590075338148954	-2.091112095	-1.456979909	-1.158684782	-0.797767482	0.039037953	Public Model's pred(rPPB)
Heterobifunctionals	1048	-1.292507265	0.438761298	-2.429823421	-1.618512467	-1.309042675	-0.923171453	-0.282839845	Public Model's pred(rPPB)
Others	27175	-1.443139209	0.5126502571994206	-2.62656136	-1.888562306	-1.545648029	-1.030047572	1.734404651	Public Model's pred(rPPB)
Glues	1834	-1.074576803	0.4313537733563468	-2.067770233	-1.388051498	-1.061855002	-0.76395631	-0.024934083	Public Model's pred(hPPB)
Heterobifunctionals	1048	-1.230166805	0.4429134611422909	-2.378081637	-1.540962596	-1.224331441	-0.861017769	-0.246623799	Public Model's pred(hPPB)
Others	27175	-1.458591266	0.5121113573596935	-2.559547031	-1.906677174	-1.559813721	-1.049043889	1.311381549	Public Model's pred(hPPB)
Glues	1834	-0.88166753	0.4055424546270808	-2.033520983	-1.157382099	-0.812421357	-0.582116615	-0.061740821	Public Model's pred(cynoPPB)
Heterobifunctionals	1048	-1.104397591	0.4380237915397386	-2.41411898	-1.360984847	-1.055641061	-0.750899085	-0.207873006	Public Model's pred(cynoPPB)
Others	27175	-1.328025719	0.5196783738990677	-2.589117014	-1.781534631	-1.388306512	-0.895368513	1.10678616	Public Model's pred(cynoPPB)
Glues	1834	-0.988284524	0.3993337272439134	-2.014038348	-1.274188113	-0.936068371	-0.681246887	-0.206471141	Public Model's pred(monkeyPPB)
Heterobifunctionals	1048	-1.174420039	0.4246968962406217	-2.340766239	-1.466590175	-1.154288655	-0.812090074	-0.404528181	Public Model's pred(monkeyPPB)
Others	27175	-1.359774548	0.4949738795681777	-2.491891102	-1.792309353	-1.431429999	-0.966348405	0.69102655	Public Model's pred(monkeyPPB)
Glues	1834	2.280483914850372	0.5738521844733252	0.045901189	1.919985832	2.304456498780925	2.691023518	3.938264358	Public Model's pred(LogP)
Heterobifunctionals	1048	2.741292532234082	0.7196788975199427	0.826425378	2.2864132599498226	2.6639419748276048	3.020719007	5.587659908	Public Model's pred(LogP)
Others	27175	3.2334811831963957	0.9051986468922435	-4.660498842	2.759143633270655	3.329078191	3.854302405	6.676466945	Public Model's pred(LogP)
Glues	1834	2.0401066834789248	0.6513301770203455	-0.89823914	1.6448836702925749	2.091536180913955	2.4938999697859376	3.653537443	Public Model's pred(LogD)
Heterobifunctionals	1048	2.2792703362812863	0.7269450981422195	0.242551296	1.8013572317278101	2.239162201	2.6208575519066475	5.488918608	Public Model's pred(LogD)
Others	27175	2.352757866881205	1.1649993094239075	-5.077992369	1.624963711	2.459963762	3.198832161427445	5.676948789	Public Model's pred(LogD)
Glues	1834	-2.093195773	0.18829613774398132	-2.626433471	-2.228096027	-2.140598045	-1.98060791	-1.500444438	Public Model's pred(CYP3A4 kobs)
Heterobifunctionals	1048	-1.988180292	0.21893744565749823	-2.328491477	-2.141840022	-2.038370083	-1.913509745	-1.188135903	Public Model's pred(CYP3A4 kobs)
Others	27175	-2.03387975	0.26439930926756766	-2.745355941	-2.248482947	-2.102408844	-1.848879924	-1.198665391	Public Model's pred(CYP3A4 kobs)
Glues	1834	4.764861310586783	0.16745703221213062	4.550008015	4.660428367406652	4.701326269679395	4.812276148788167	6.085283395	Public Model's pred(CYP3A4 IC50)
Heterobifunctionals	1048	4.819192732514033	0.31667414247874104	4.603879995	4.664090319082055	4.697509189996385	4.773238060900375	6.540016761	Public Model's pred(CYP3A4 IC50)
Others	27175	4.803236308586993	0.3128960310910766	4.150700002	4.614936017815509	4.686829877	4.866785284	7.209410466	Public Model's pred(CYP3A4 IC50)
Glues	1834	4.687429355672088	0.064337999	4.553801981	4.647944624767863	4.675458106612931	4.713193044738098	5.274509392	Public Model's pred(CYP2C9 IC50)
Heterobifunctionals	1048	4.706989102024841	0.12671076037544945	4.554167014	4.638121651093493	4.669868985106175	4.716343734396014	5.534055854	Public Model's pred(CYP2C9 IC50)
Others	27175	4.750042789262028	0.21053420379129328	4.166038924	4.625632494	4.688270426	4.807970436179815	6.906582268	Public Model's pred(CYP2C9 IC50)
Glues	1834	4.671696371856367	0.070471428	4.544954712	4.639829887	4.658606837557885	4.681036361671801	5.565076534	Public Model's pred(CYP2D6 IC50)
Heterobifunctionals	1048	4.6832770486944515	0.10335040098869658	4.520585105	4.638332054	4.66509226	4.6948412152827546	5.584882311	Public Model's pred(CYP2D6 IC50)
Others	27175	4.7202908264770524	0.23767609162731088	4.053987067	4.606656578	4.664771014	4.7417142353380655	6.865977793	Public Model's pred(CYP2D6 IC50)
Glues	1834	1.7825994608452886	0.3596769913795371	1.142170461	1.4759044914952026	1.732473726	2.0202229384446224	2.897650785	Global Model's pred(RLM CLint)
Heterobifunctionals	1048	1.8852904930660057	0.32728319815893375	1.149180955	1.643780721569935	1.832781543965545	2.0710164740668375	2.807726096	Global Model's pred(RLM CLint)
Others	27175	1.8864444640868907	0.48352931523501264	0.805666093	1.4613792319859251	1.818266278	2.2826339907738804	6.48166741	Global Model's pred(RLM CLint)
Glues	1834	1.633804775167166	0.31985501964853597	1.103177464	1.390412643	1.546782387585095	1.8141018144229726	2.99208032	Global Model's pred(HLM CLint)
Heterobifunctionals	1048	2.055613630520468	0.40954374773318797	0.98747561	1.756650916	2.026024346	2.331287112	3.105298557	Global Model's pred(HLM CLint)
Others	27175	1.737790681878971	0.4307652245843395	0.53942198	1.3913839125938199	1.642631746	2.036425235862585	3.606890844	Global Model's pred(HLM CLint)
Glues	1834	1.717341793	0.3390085275329175	1.018615482	1.4460105199913627	1.660916851	1.936720191	2.953601238	Global Model's pred(MLM CLint)
Heterobifunctionals	1048	1.9134391110792859	0.39409495737376843	1.015272019	1.642399093051655	1.8731286058155598	2.1660373722766573	2.884460192	Global Model's pred(MLM CLint)
Others	27175	1.916531331887338	0.49478510382732466	0.516863199	1.476519668	1.855214467	2.328822822	3.650148915	Global Model's pred(MLM CLint)
Glues	1834	1.6514211174849787	0.24879699010388948	1.01889243	1.4625274483946726	1.616411745781765	1.8171051497305424	2.733843531	Global Model's pred(DLM CLint)
Heterobifunctionals	1048	1.7909886559948998	0.29837877058730194	1.061972948	1.5957318207227575	1.762829958040725	1.9612054837744175	2.719291278	Global Model's pred(DLM CLint)
Others	27175	1.7489370557138524	0.4145918167496673	0.610840092	1.413677121	1.655527559	2.04329239	3.651627917	Global Model's pred(DLM CLint)
Glues	1834	1.7600991869061884	0.40811034138298186	0.904081315	1.4459305733718326	1.7003769241927351	2.0311549515524847	3.021863203	Global Model's pred(CyLM CLint)
Heterobifunctionals	1048	2.171223389037996	0.3934439781002241	0.961015313	1.893410912041795	2.172706887482885	2.4613794258573174	3.08736841	Global Model's pred(CyLM CLint)
Others	27175	1.9987774370455387	0.49297348827917487	0.520535762	1.5724850117404299	1.951309509	2.410298738	3.376547067	Global Model's pred(CyLM CLint)
Glues	1834	1.7231866461483585	0.35248537507649336	0.295412418	1.4656759051725876	1.693432743673975	1.9581039290351876	2.724696003	Global Model's pred(minipigLM CLint)
Heterobifunctionals	1048	2.0336370211396235	0.284289339	1.119856704	1.8413638819933826	2.0382327741305852	2.225604259067972	2.735219706	Global Model's pred(minipigLM CLint)
Others	27175	1.8674856453981261	0.4762951434806935	-1.859886317	1.495357626	1.865016141	2.244445046	3.786042667	Global Model's pred(minipigLM CLint)
Glues	1834	0.6764118030565371	0.5717233089055689	-0.698437658	0.1942274267864535	0.887300587	1.1773622748855699	1.492180432	Global Model's pred(LE-MDCK v2 Papp)
Heterobifunctionals	1048	0.44025434616910003	0.5280096010137791	-1.080496798	-0.004510336	0.5874208734936575	0.9033154790245853	1.366745937	Global Model's pred(LE-MDCK v2 Papp)
Others	27175	0.9259168994376171	0.6227365930867134	-1.018758508	0.6093637384182545	1.165980076	1.390552430675825	2.009128309	Global Model's pred(LE-MDCK v2 Papp)
Glues	1834	-5.0733822	0.44190936860099533	-5.736738443	-5.394577471	-5.220018689	-4.862739334	-3.585433583	Global Model's pred(PAMPA)
Heterobifunctionals	1048	-5.601674214	0.28026052004528734	-6.401115666	-5.780149053	-5.671993714	-5.503287348	-4.193183408	Global Model's pred(PAMPA)
Others	27175	-4.66432204	0.627679514	-6.75403808	-5.194265164	-4.658807168	-4.134333071	-2.384668075	Global Model's pred(PAMPA)
Glues	1834	-0.969823499	0.44190310012898776	-2.096161108	-1.273303821	-0.979384734	-0.6300027	0.137596393	Global Model's pred(rPPB)
Heterobifunctionals	1048	-1.417403395	0.43245526876234497	-2.442285271	-1.805891419	-1.447435424	-1.077159129	-0.291696637	Global Model's pred(rPPB)
Others	27175	-1.422949282	0.5418069297283441	-2.788290732	-1.89323435	-1.510926139	-0.98571033	2.071735295	Global Model's pred(rPPB)
Glues	1834	-0.890271332	0.4344251839406608	-2.049778479	-1.167470027	-0.868377003	-0.578726643	0.11951083	Global Model's pred(hPPB)
Heterobifunctionals	1048	-1.34177226	0.43043016172825166	-2.373615314	-1.709004278	-1.356374631	-1.001848333	-0.151976757	Global Model's pred(hPPB)
Others	27175	-1.428413217	0.5377046891122136	-2.732626604	-1.89879548	-1.509762397	-1.000691432	1.827954803	Global Model's pred(hPPB)
Glues	1834	-0.725636067	0.41313359235102326	-2.046286785	-0.973379634	-0.651032472	-0.439604625	0.109873379	Global Model's pred(cynoPPB)
Heterobifunctionals	1048	-1.235020046	0.45062539891003867	-2.4287821	-1.616887196	-1.223390833	-0.874060634	-0.121229435	Global Model's pred(cynoPPB)
Others	27175	-1.307947178	0.5463875565183045	-2.819606807	-1.777513972	-1.336336345	-0.848249159	1.072221908	Global Model's pred(cynoPPB)
Glues	1834	-0.804636193	0.4011289359648752	-2.041956468	-1.044260823	-0.729115776	-0.506602105	-0.067015114	Global Model's pred(monkeyPPB)
Heterobifunctionals	1048	-1.306285834	0.42019887956715024	-2.323868917	-1.679221971	-1.320262829	-0.959578068	-0.439868164	Global Model's pred(monkeyPPB)
Others	27175	-1.332986832	0.5201920484902408	-2.638133311	-1.782218622	-1.381025115	-0.914541086	1.271536408	Global Model's pred(monkeyPPB)
Glues	1834	2.057605452423583	0.6406439013034909	-0.645847652	1.6407405093108727	2.094861386750715	2.516290665	4.152576337	Global Model's pred(LogP)
Heterobifunctionals	1048	2.6605175121104336	0.8285545532624111	0.034385195	2.1361849710022227	2.6021753314005602	3.033665829153235	5.719053523	Global Model's pred(LogP)
Others	27175	3.2335607858422755	1.0456328995145354	-5.388044868	2.7264419231847947	3.340352138	3.938781924828595	6.73818137	Global Model's pred(LogP)
Glues	1834	1.9451137393427476	0.7052035975482731	-1.105960761	1.5229402699631298	1.992875251279755	2.428975221	3.989350323	Global Model's pred(LogD)
Heterobifunctionals	1048	2.405093600088815	0.7783937398968249	-0.202109357	1.9365700832550001	2.4354139018363448	2.8418776599917077	5.632460742	Global Model's pred(LogD)
Others	27175	2.345203841403274	1.261502553913282	-5.678949174	1.651080594	2.441194844	3.2195806452982403	6.122596534	Global Model's pred(LogD)
Glues	1834	-2.133739483	0.20542907777238867	-2.863784746	-2.265958346	-2.19593319	-2.060521768	-1.411605128	Global Model's pred(CYP3A4 kobs)
Heterobifunctionals	1048	-1.843925447	0.25942119090366716	-2.384236343	-2.04192349	-1.865504535	-1.659156084	-1.165352042	Global Model's pred(CYP3A4 kobs)
Others	27175	-2.028129064	0.27660699555033547	-2.958870503	-2.248359439	-2.104944048	-1.829340196	-1.139150098	Global Model's pred(CYP3A4 kobs)
Glues	1834	4.742964737373877	0.20440943573888895	4.545898066	4.632519367	4.673346547361961	4.759518910301432	6.475082969	Global Model's pred(CYP3A4 IC50)
Heterobifunctionals	1048	4.980127419	0.3638599028959845	4.615773326	4.724037851382057	4.840897503421505	5.1042021264640045	6.526695672	Global Model's pred(CYP3A4 IC50)
Others	27175	4.802690306584187	0.3488306702968114	4.257719758	4.602862435	4.676953057	4.853719124000325	7.23624026	Global Model's pred(CYP3A4 IC50)
Glues	1834	4.645186055276431	0.048800181	4.529837182	4.616986566	4.6355462190193855	4.662010041	5.145023752	Global Model's pred(CYP2C9 IC50)
Heterobifunctionals	1048	4.6974679501875425	0.12748930029725736	4.525967308	4.625263746303462	4.655534434151695	4.718275300019247	5.612205349	Global Model's pred(CYP2C9 IC50)
Others	27175	4.740503646300531	0.23295198531091416	4.238116871	4.610380173	4.676147941	4.796516776341305	6.90803081	Global Model's pred(CYP2C9 IC50)
Glues	1834	4.653682149183021	0.049860328	4.529277095	4.627834427220757	4.646838663447005	4.669711256416125	5.371717647	Global Model's pred(CYP2D6 IC50)
Heterobifunctionals	1048	4.679600164428142	0.10604095315214442	4.521133447	4.633629503425687	4.661731761004004	4.689325549220182	5.710939063	Global Model's pred(CYP2D6 IC50)
Others	27175	4.711145072902049	0.25236694894349604	4.19930117	4.593052006	4.659220578	4.732939837	7.442579108	Global Model's pred(CYP2D6 IC50)
