# Supplementary material for: Application of machine learning models for property prediction to targeted protein degraders
Source: Nat Commun. 2024 Jul 9;15:5764. doi: 10.1038/s41467-024-49979-3 (PMC11233499; doi:10.1038/s41467-024-49979-3)
Supplement: Supplementary file 7 — Source Data [file 41467_2024_49979_MOESM7_ESM.zip › Source Data/Fig1a.csv]

# Compounds	Assay	Modality
20041	LE-MDCK v2 Papp	All
1608	LE-MDCK v2 Papp	Heterobifunctionals
1404	LE-MDCK v2 Papp	Glues
11074	rPPB	All
232	rPPB	Heterobifunctionals
74	rPPB	Glues
8365	hPPB	All
252	hPPB	Heterobifunctionals
90	hPPB	Glues
753	cynoPPB	All
63	cynoPPB	Heterobifunctionals
47	cynoPPB	Glues
26628	LogP	All
1680	LogP	Heterobifunctionals
975	LogP	Glues
26484	LogD	All
1690	LogD	Heterobifunctionals
957	LogD	Glues
185809	RLM CLint	All
2326	RLM CLint	Heterobifunctionals
2269	RLM CLint	Glues
123072	HLM CLint	All
2206	HLM CLint	Heterobifunctionals
2127	HLM CLint	Glues
93684	MLM CLint	All
2108	MLM CLint	Heterobifunctionals
1968	MLM CLint	Glues
9927	DLM CLint	All
108	DLM CLint	Heterobifunctionals
201	DLM CLint	Glues
8326	CyLM CLint	All
110	CyLM CLint	Heterobifunctionals
638	CyLM CLint	Glues
29431	CYP3A4 kobs	All
1050	CYP3A4 kobs	Heterobifunctionals
384	CYP3A4 kobs	Glues
62570	CYP3A4 IC50	All
1397	CYP3A4 IC50	Heterobifunctionals
318	CYP3A4 IC50	Glues
34238	CYP2C9 IC50	All
809	CYP2C9 IC50	Heterobifunctionals
261	CYP2C9 IC50	Glues
34333	CYP2D6 IC50	All
803	CYP2D6 IC50	Heterobifunctionals
259	CYP2D6 IC50	Glues
