# Supplementary material for: Application of machine learning models for property prediction to targeted protein degraders
Source: Nat Commun. 2024 Jul 9;15:5764. doi: 10.1038/s41467-024-49979-3 (PMC11233499; doi:10.1038/s41467-024-49979-3)
Supplement: Supplementary file 7 — Source Data [file 41467_2024_49979_MOESM7_ESM.zip › Source Data/Fig7.csv]

Assay	MAE	Modality	Source Data
CYP2C9 IC50	0.06	Heterobifunctionals	Internal Novartis Data
CYP2C9 IC50	0.09	Glues	Publicly Available Data
CYP2C9 IC50	0.05	Glues	Internal Novartis Data
CYP2C9 IC50	0.08	Heterobifunctionals	Publicly Available Data
CYP2C9 IC50	0.28	Baseline	Internal Novartis Data
CYP2C9 IC50	0.24	Baseline	Publicly Available Data
CYP2C9 IC50	0.15	All	Internal Novartis Data
CYP2C9 IC50	0.17	All	Publicly Available Data
CYP2D6 IC50	0.3	Baseline	Publicly Available Data
CYP2D6 IC50	0.08	Glues	Internal Novartis Data
CYP2D6 IC50	0.17	All	Internal Novartis Data
CYP2D6 IC50	0.06	Heterobifunctionals	Internal Novartis Data
CYP2D6 IC50	0.18	All	Publicly Available Data
CYP2D6 IC50	0.29	Baseline	Internal Novartis Data
CYP2D6 IC50	0.09	Glues	Publicly Available Data
CYP2D6 IC50	0.07	Heterobifunctionals	Publicly Available Data
cynoPPB	0.11	Glues	Internal Novartis Data
cynoPPB	0.29	Glues	Publicly Available Data
cynoPPB	0.12	Heterobifunctionals	Publicly Available Data
cynoPPB	0.16	Heterobifunctionals	Internal Novartis Data
cynoPPB	0.23	All	Publicly Available Data
cynoPPB	0.18	All	Internal Novartis Data
cynoPPB	0.42	Baseline	Internal Novartis Data
cynoPPB	0.45	Baseline	Publicly Available Data
CYP3A4 IC50	0.13	Glues	Publicly Available Data
CYP3A4 IC50	0.2	All	Internal Novartis Data
CYP3A4 IC50	0.23	All	Publicly Available Data
CYP3A4 IC50	0.41	Baseline	Internal Novartis Data
CYP3A4 IC50	0.36	Baseline	Publicly Available Data
CYP3A4 IC50	0.3	Heterobifunctionals	Publicly Available Data
CYP3A4 IC50	0.23	Heterobifunctionals	Internal Novartis Data
CYP3A4 IC50	0.11	Glues	Internal Novartis Data
hPPB	0.21	Glues	Internal Novartis Data
hPPB	0.27	All	Publicly Available Data
hPPB	0.23	All	Internal Novartis Data
hPPB	0.31	Heterobifunctionals	Internal Novartis Data
hPPB	0.4	Baseline	Publicly Available Data
hPPB	0.38	Heterobifunctionals	Publicly Available Data
hPPB	0.34	Glues	Publicly Available Data
hPPB	0.42	Baseline	Internal Novartis Data
DLM CLint	0.55	Baseline	Publicly Available Data
DLM CLint	0.19	Heterobifunctionals	Internal Novartis Data
DLM CLint	0.24	All	Internal Novartis Data
DLM CLint	0.27	Glues	Publicly Available Data
DLM CLint	0.29	All	Publicly Available Data
DLM CLint	0.44	Baseline	Internal Novartis Data
DLM CLint	0.37	Heterobifunctionals	Publicly Available Data
DLM CLint	0.21	Glues	Internal Novartis Data
LE-MDCK v2 Papp	0.28	All	Publicly Available Data
LE-MDCK v2 Papp	0.39	Heterobifunctionals	Internal Novartis Data
LE-MDCK v2 Papp	0.25	All	Internal Novartis Data
LE-MDCK v2 Papp	0.21	Glues	Internal Novartis Data
LE-MDCK v2 Papp	0.45	Heterobifunctionals	Publicly Available Data
LE-MDCK v2 Papp	0.55	Baseline	Internal Novartis Data
LE-MDCK v2 Papp	0.28	Glues	Publicly Available Data
LE-MDCK v2 Papp	0.52	Baseline	Publicly Available Data
rPPB	0.31	Glues	Internal Novartis Data
rPPB	0.37	Glues	Publicly Available Data
rPPB	0.29	All	Publicly Available Data
rPPB	0.25	All	Internal Novartis Data
rPPB	0.45	Baseline	Internal Novartis Data
rPPB	0.29	Heterobifunctionals	Publicly Available Data
rPPB	0.27	Heterobifunctionals	Internal Novartis Data
rPPB	0.42	Baseline	Publicly Available Data
CyLM CLint	0.67	Baseline	Publicly Available Data
CyLM CLint	0.59	Baseline	Internal Novartis Data
CyLM CLint	0.26	All	Internal Novartis Data
CyLM CLint	0.18	Heterobifunctionals	Internal Novartis Data
CyLM CLint	0.28	Glues	Internal Novartis Data
CyLM CLint	0.35	All	Publicly Available Data
CyLM CLint	0.4	Glues	Publicly Available Data
CyLM CLint	0.49	Heterobifunctionals	Publicly Available Data
CYP3A4 kobs	0.26	Glues	Internal Novartis Data
CYP3A4 kobs	0.3	Heterobifunctionals	Internal Novartis Data
CYP3A4 kobs	0.32	Baseline	Publicly Available Data
CYP3A4 kobs	0.32	Baseline	Internal Novartis Data
CYP3A4 kobs	0.23	Glues	Publicly Available Data
CYP3A4 kobs	0.39	Heterobifunctionals	Publicly Available Data
CYP3A4 kobs	0.27	All	Internal Novartis Data
CYP3A4 kobs	0.29	All	Publicly Available Data
RLM CLint	0.32	All	Publicly Available Data
RLM CLint	0.3	Heterobifunctionals	Publicly Available Data
RLM CLint	0.29	Glues	Publicly Available Data
RLM CLint	0.28	Heterobifunctionals	Internal Novartis Data
RLM CLint	0.64	Baseline	Publicly Available Data
RLM CLint	0.26	Glues	Internal Novartis Data
RLM CLint	0.29	All	Internal Novartis Data
RLM CLint	0.55	Baseline	Internal Novartis Data
LogP	0.37	Heterobifunctionals	Publicly Available Data
LogP	0.37	Heterobifunctionals	Internal Novartis Data
LogP	0.24	Glues	Publicly Available Data
LogP	0.2	Glues	Internal Novartis Data
LogP	0.86	Baseline	Internal Novartis Data
LogP	0.87	Baseline	Publicly Available Data
LogP	0.29	All	Internal Novartis Data
LogP	0.36	All	Publicly Available Data
MLM CLint	0.31	Heterobifunctionals	Internal Novartis Data
MLM CLint	0.33	All	Publicly Available Data
MLM CLint	0.28	Glues	Internal Novartis Data
MLM CLint	0.32	Glues	Publicly Available Data
MLM CLint	0.59	Baseline	Publicly Available Data
MLM CLint	0.29	All	Internal Novartis Data
MLM CLint	0.55	Baseline	Internal Novartis Data
MLM CLint	0.38	Heterobifunctionals	Publicly Available Data
HLM CLint	0.5	Baseline	Internal Novartis Data
HLM CLint	0.32	All	Publicly Available Data
HLM CLint	0.29	All	Internal Novartis Data
HLM CLint	0.43	Heterobifunctionals	Publicly Available Data
HLM CLint	0.26	Glues	Internal Novartis Data
HLM CLint	0.27	Glues	Publicly Available Data
HLM CLint	0.55	Baseline	Publicly Available Data
HLM CLint	0.32	Heterobifunctionals	Internal Novartis Data
LogD	0.23	Glues	Internal Novartis Data
LogD	0.96	Baseline	Internal Novartis Data
LogD	0.98	Baseline	Publicly Available Data
LogD	0.32	Heterobifunctionals	Internal Novartis Data
LogD	0.36	All	Publicly Available Data
LogD	0.33	All	Internal Novartis Data
LogD	0.37	Heterobifunctionals	Publicly Available Data
LogD	0.24	Glues	Publicly Available Data
