# Supplementary material for: Application of machine learning models for property prediction to targeted protein degraders
Source: Nat Commun. 2024 Jul 9;15:5764. doi: 10.1038/s41467-024-49979-3 (PMC11233499; doi:10.1038/s41467-024-49979-3)
Supplement: Supplementary file 7 — Source Data [file 41467_2024_49979_MOESM7_ESM.zip › Source Data/Fig6.csv]

Assay	Boostrap Iteration	MAE	Strategy
LE-MDCK v2 Papp	0	0.32	1
CYP3A4 kobs	0	0.25	1
CYP3A4 IC50	0	0.3	1
RLM CLint	0	0.28	1
HLM CLint	0	0.28	1
LE-MDCK v2 Papp	1	0.34	1
CYP3A4 kobs	1	0.23	1
CYP3A4 IC50	1	0.25	1
RLM CLint	1	0.28	1
HLM CLint	1	0.32	1
LE-MDCK v2 Papp	2	0.34	1
CYP3A4 kobs	2	0.22	1
CYP3A4 IC50	2	0.23	1
RLM CLint	2	0.29	1
HLM CLint	2	0.27	1
LE-MDCK v2 Papp	3	0.36	1
CYP3A4 kobs	3	0.27	1
CYP3A4 IC50	3	0.21	1
RLM CLint	3	0.28	1
HLM CLint	3	0.32	1
LE-MDCK v2 Papp	4	0.36	1
CYP3A4 kobs	4	0.26	1
CYP3A4 IC50	4	0.19	1
RLM CLint	4	0.29	1
HLM CLint	4	0.29	1
LE-MDCK v2 Papp	5	0.31	1
CYP3A4 kobs	5	0.28	1
CYP3A4 IC50	5	0.23	1
RLM CLint	5	0.27	1
HLM CLint	5	0.29	1
LE-MDCK v2 Papp	6	0.34	1
CYP3A4 kobs	6	0.24	1
CYP3A4 IC50	6	0.2	1
RLM CLint	6	0.29	1
HLM CLint	6	0.29	1
LE-MDCK v2 Papp	7	0.34	1
CYP3A4 kobs	7	0.24	1
CYP3A4 IC50	7	0.2	1
RLM CLint	7	0.29	1
HLM CLint	7	0.33	1
LE-MDCK v2 Papp	8	0.31	1
CYP3A4 kobs	8	0.2	1
CYP3A4 IC50	8	0.21	1
RLM CLint	8	0.26	1
HLM CLint	8	0.3	1
LE-MDCK v2 Papp	9	0.3	1
CYP3A4 kobs	9	0.2	1
CYP3A4 IC50	9	0.22	1
RLM CLint	9	0.28	1
HLM CLint	9	0.34	1
LE-MDCK v2 Papp	10	0.34	1
CYP3A4 kobs	10	0.3	1
CYP3A4 IC50	10	0.24	1
RLM CLint	10	0.29	1
HLM CLint	10	0.33	1
LE-MDCK v2 Papp	11	0.33	1
CYP3A4 kobs	11	0.27	1
CYP3A4 IC50	11	0.23	1
RLM CLint	11	0.28	1
HLM CLint	11	0.3	1
LE-MDCK v2 Papp	12	0.31	1
CYP3A4 kobs	12	0.24	1
CYP3A4 IC50	12	0.19	1
RLM CLint	12	0.25	1
HLM CLint	12	0.26	1
LE-MDCK v2 Papp	13	0.33	1
CYP3A4 kobs	13	0.25	1
CYP3A4 IC50	13	0.21	1
RLM CLint	13	0.29	1
HLM CLint	13	0.31	1
LE-MDCK v2 Papp	14	0.36	1
CYP3A4 kobs	14	0.24	1
CYP3A4 IC50	14	0.26	1
RLM CLint	14	0.33	1
HLM CLint	14	0.35	1
LE-MDCK v2 Papp	15	0.35	1
CYP3A4 kobs	15	0.27	1
CYP3A4 IC50	15	0.22	1
RLM CLint	15	0.31	1
HLM CLint	15	0.33	1
LE-MDCK v2 Papp	16	0.31	1
CYP3A4 kobs	16	0.25	1
CYP3A4 IC50	16	0.22	1
RLM CLint	16	0.27	1
HLM CLint	16	0.3	1
LE-MDCK v2 Papp	17	0.3	1
CYP3A4 kobs	17	0.26	1
CYP3A4 IC50	17	0.21	1
RLM CLint	17	0.3	1
HLM CLint	17	0.29	1
LE-MDCK v2 Papp	18	0.36	1
CYP3A4 kobs	18	0.24	1
CYP3A4 IC50	18	0.16	1
RLM CLint	18	0.28	1
HLM CLint	18	0.3	1
LE-MDCK v2 Papp	19	0.31	1
CYP3A4 kobs	19	0.27	1
CYP3A4 IC50	19	0.23	1
RLM CLint	19	0.28	1
HLM CLint	19	0.28	1
LE-MDCK v2 Papp	20	0.28	1
CYP3A4 kobs	20	0.29	1
CYP3A4 IC50	20	0.27	1
RLM CLint	20	0.28	1
HLM CLint	20	0.28	1
LE-MDCK v2 Papp	21	0.33	1
CYP3A4 kobs	21	0.24	1
CYP3A4 IC50	21	0.24	1
RLM CLint	21	0.25	1
HLM CLint	21	0.23	1
LE-MDCK v2 Papp	22	0.3	1
CYP3A4 kobs	22	0.24	1
CYP3A4 IC50	22	0.23	1
RLM CLint	22	0.25	1
HLM CLint	22	0.25	1
LE-MDCK v2 Papp	23	0.31	1
CYP3A4 kobs	23	0.27	1
CYP3A4 IC50	23	0.25	1
RLM CLint	23	0.31	1
HLM CLint	23	0.34	1
LE-MDCK v2 Papp	24	0.31	1
CYP3A4 kobs	24	0.22	1
CYP3A4 IC50	24	0.26	1
RLM CLint	24	0.28	1
HLM CLint	24	0.26	1
LE-MDCK v2 Papp	25	0.35	1
CYP3A4 kobs	25	0.27	1
CYP3A4 IC50	25	0.27	1
RLM CLint	25	0.28	1
HLM CLint	25	0.3	1
LE-MDCK v2 Papp	26	0.31	1
CYP3A4 kobs	26	0.21	1
CYP3A4 IC50	26	0.24	1
RLM CLint	26	0.28	1
HLM CLint	26	0.26	1
LE-MDCK v2 Papp	27	0.31	1
CYP3A4 kobs	27	0.26	1
CYP3A4 IC50	27	0.25	1
RLM CLint	27	0.28	1
HLM CLint	27	0.26	1
LE-MDCK v2 Papp	28	0.34	1
CYP3A4 kobs	28	0.24	1
CYP3A4 IC50	28	0.21	1
RLM CLint	28	0.29	1
HLM CLint	28	0.28	1
LE-MDCK v2 Papp	29	0.33	1
CYP3A4 kobs	29	0.22	1
CYP3A4 IC50	29	0.23	1
RLM CLint	29	0.29	1
HLM CLint	29	0.29	1
LE-MDCK v2 Papp	30	0.36	1
CYP3A4 kobs	30	0.25	1
CYP3A4 IC50	30	0.25	1
RLM CLint	30	0.32	1
HLM CLint	30	0.37	1
LE-MDCK v2 Papp	31	0.31	1
CYP3A4 kobs	31	0.3	1
CYP3A4 IC50	31	0.22	1
RLM CLint	31	0.29	1
HLM CLint	31	0.32	1
LE-MDCK v2 Papp	32	0.31	1
CYP3A4 kobs	32	0.21	1
CYP3A4 IC50	32	0.21	1
RLM CLint	32	0.28	1
HLM CLint	32	0.3	1
LE-MDCK v2 Papp	33	0.35	1
CYP3A4 kobs	33	0.22	1
CYP3A4 IC50	33	0.23	1
RLM CLint	33	0.32	1
HLM CLint	33	0.35	1
LE-MDCK v2 Papp	34	0.33	1
CYP3A4 kobs	34	0.22	1
CYP3A4 IC50	34	0.17	1
RLM CLint	34	0.26	1
HLM CLint	34	0.3	1
LE-MDCK v2 Papp	35	0.32	1
CYP3A4 kobs	35	0.28	1
CYP3A4 IC50	35	0.23	1
RLM CLint	35	0.27	1
HLM CLint	35	0.26	1
LE-MDCK v2 Papp	36	0.36	1
CYP3A4 kobs	36	0.3	1
CYP3A4 IC50	36	0.23	1
RLM CLint	36	0.29	1
HLM CLint	36	0.32	1
LE-MDCK v2 Papp	37	0.37	1
CYP3A4 kobs	37	0.27	1
CYP3A4 IC50	37	0.27	1
RLM CLint	37	0.29	1
HLM CLint	37	0.31	1
LE-MDCK v2 Papp	38	0.33	1
CYP3A4 kobs	38	0.27	1
CYP3A4 IC50	38	0.22	1
RLM CLint	38	0.31	1
HLM CLint	38	0.33	1
LE-MDCK v2 Papp	39	0.33	1
CYP3A4 kobs	39	0.28	1
CYP3A4 IC50	39	0.24	1
RLM CLint	39	0.28	1
HLM CLint	39	0.26	1
LE-MDCK v2 Papp	40	0.32	1
CYP3A4 kobs	40	0.27	1
CYP3A4 IC50	40	0.22	1
RLM CLint	40	0.31	1
HLM CLint	40	0.31	1
LE-MDCK v2 Papp	41	0.32	1
CYP3A4 kobs	41	0.24	1
CYP3A4 IC50	41	0.23	1
RLM CLint	41	0.28	1
HLM CLint	41	0.3	1
LE-MDCK v2 Papp	42	0.29	1
CYP3A4 kobs	42	0.28	1
CYP3A4 IC50	42	0.24	1
RLM CLint	42	0.27	1
HLM CLint	42	0.32	1
LE-MDCK v2 Papp	43	0.32	1
CYP3A4 kobs	43	0.23	1
CYP3A4 IC50	43	0.29	1
RLM CLint	43	0.26	1
HLM CLint	43	0.29	1
LE-MDCK v2 Papp	44	0.32	1
CYP3A4 kobs	44	0.23	1
CYP3A4 IC50	44	0.19	1
RLM CLint	44	0.29	1
HLM CLint	44	0.29	1
LE-MDCK v2 Papp	45	0.33	1
CYP3A4 kobs	45	0.22	1
CYP3A4 IC50	45	0.2	1
RLM CLint	45	0.3	1
HLM CLint	45	0.28	1
LE-MDCK v2 Papp	46	0.3	1
CYP3A4 kobs	46	0.24	1
CYP3A4 IC50	46	0.21	1
RLM CLint	46	0.25	1
HLM CLint	46	0.26	1
LE-MDCK v2 Papp	47	0.34	1
CYP3A4 kobs	47	0.27	1
CYP3A4 IC50	47	0.25	1
RLM CLint	47	0.29	1
HLM CLint	47	0.31	1
LE-MDCK v2 Papp	48	0.31	1
CYP3A4 kobs	48	0.25	1
CYP3A4 IC50	48	0.25	1
RLM CLint	48	0.28	1
HLM CLint	48	0.26	1
LE-MDCK v2 Papp	49	0.33	1
CYP3A4 kobs	49	0.27	1
CYP3A4 IC50	49	0.19	1
RLM CLint	49	0.28	1
HLM CLint	49	0.28	1
LE-MDCK v2 Papp	50	0.33	1
CYP3A4 kobs	50	0.23	1
CYP3A4 IC50	50	0.26	1
RLM CLint	50	0.26	1
HLM CLint	50	0.25	1
LE-MDCK v2 Papp	51	0.3	1
CYP3A4 kobs	51	0.25	1
CYP3A4 IC50	51	0.26	1
RLM CLint	51	0.27	1
HLM CLint	51	0.28	1
LE-MDCK v2 Papp	52	0.37	1
CYP3A4 kobs	52	0.29	1
CYP3A4 IC50	52	0.19	1
RLM CLint	52	0.3	1
HLM CLint	52	0.32	1
LE-MDCK v2 Papp	53	0.33	1
CYP3A4 kobs	53	0.29	1
CYP3A4 IC50	53	0.27	1
RLM CLint	53	0.27	1
HLM CLint	53	0.3	1
LE-MDCK v2 Papp	54	0.32	1
CYP3A4 kobs	54	0.25	1
CYP3A4 IC50	54	0.26	1
RLM CLint	54	0.26	1
HLM CLint	54	0.31	1
LE-MDCK v2 Papp	55	0.29	1
CYP3A4 kobs	55	0.25	1
CYP3A4 IC50	55	0.18	1
RLM CLint	55	0.3	1
HLM CLint	55	0.3	1
LE-MDCK v2 Papp	56	0.34	1
CYP3A4 kobs	56	0.24	1
CYP3A4 IC50	56	0.23	1
RLM CLint	56	0.26	1
HLM CLint	56	0.28	1
LE-MDCK v2 Papp	57	0.31	1
CYP3A4 kobs	57	0.28	1
CYP3A4 IC50	57	0.24	1
RLM CLint	57	0.29	1
HLM CLint	57	0.3	1
LE-MDCK v2 Papp	58	0.34	1
CYP3A4 kobs	58	0.26	1
CYP3A4 IC50	58	0.26	1
RLM CLint	58	0.28	1
HLM CLint	58	0.3	1
LE-MDCK v2 Papp	59	0.33	1
CYP3A4 kobs	59	0.25	1
CYP3A4 IC50	59	0.26	1
RLM CLint	59	0.31	1
HLM CLint	59	0.33	1
LE-MDCK v2 Papp	60	0.31	1
CYP3A4 kobs	60	0.29	1
CYP3A4 IC50	60	0.2	1
RLM CLint	60	0.3	1
HLM CLint	60	0.31	1
LE-MDCK v2 Papp	61	0.36	1
CYP3A4 kobs	61	0.23	1
CYP3A4 IC50	61	0.18	1
RLM CLint	61	0.28	1
HLM CLint	61	0.28	1
LE-MDCK v2 Papp	62	0.31	1
CYP3A4 kobs	62	0.3	1
CYP3A4 IC50	62	0.26	1
RLM CLint	62	0.29	1
HLM CLint	62	0.32	1
LE-MDCK v2 Papp	63	0.32	1
CYP3A4 kobs	63	0.3	1
CYP3A4 IC50	63	0.24	1
RLM CLint	63	0.28	1
HLM CLint	63	0.31	1
LE-MDCK v2 Papp	64	0.35	1
CYP3A4 kobs	64	0.22	1
CYP3A4 IC50	64	0.19	1
RLM CLint	64	0.3	1
HLM CLint	64	0.31	1
LE-MDCK v2 Papp	65	0.35	1
CYP3A4 kobs	65	0.27	1
CYP3A4 IC50	65	0.24	1
RLM CLint	65	0.28	1
HLM CLint	65	0.31	1
LE-MDCK v2 Papp	66	0.34	1
CYP3A4 kobs	66	0.3	1
CYP3A4 IC50	66	0.22	1
RLM CLint	66	0.31	1
HLM CLint	66	0.33	1
LE-MDCK v2 Papp	67	0.32	1
CYP3A4 kobs	67	0.26	1
CYP3A4 IC50	67	0.23	1
RLM CLint	67	0.31	1
HLM CLint	67	0.31	1
LE-MDCK v2 Papp	68	0.31	1
CYP3A4 kobs	68	0.25	1
CYP3A4 IC50	68	0.24	1
RLM CLint	68	0.28	1
HLM CLint	68	0.32	1
LE-MDCK v2 Papp	69	0.33	1
CYP3A4 kobs	69	0.2	1
CYP3A4 IC50	69	0.19	1
RLM CLint	69	0.29	1
HLM CLint	69	0.36	1
LE-MDCK v2 Papp	70	0.3	1
CYP3A4 kobs	70	0.21	1
CYP3A4 IC50	70	0.26	1
RLM CLint	70	0.27	1
HLM CLint	70	0.28	1
LE-MDCK v2 Papp	71	0.31	1
CYP3A4 kobs	71	0.27	1
CYP3A4 IC50	71	0.21	1
RLM CLint	71	0.29	1
HLM CLint	71	0.28	1
LE-MDCK v2 Papp	72	0.33	1
CYP3A4 kobs	72	0.25	1
CYP3A4 IC50	72	0.22	1
RLM CLint	72	0.28	1
HLM CLint	72	0.31	1
LE-MDCK v2 Papp	73	0.3	1
CYP3A4 kobs	73	0.24	1
CYP3A4 IC50	73	0.27	1
RLM CLint	73	0.29	1
HLM CLint	73	0.27	1
LE-MDCK v2 Papp	74	0.33	1
CYP3A4 kobs	74	0.22	1
CYP3A4 IC50	74	0.21	1
RLM CLint	74	0.29	1
HLM CLint	74	0.31	1
LE-MDCK v2 Papp	75	0.32	1
CYP3A4 kobs	75	0.24	1
CYP3A4 IC50	75	0.18	1
RLM CLint	75	0.31	1
HLM CLint	75	0.29	1
LE-MDCK v2 Papp	76	0.33	1
CYP3A4 kobs	76	0.25	1
CYP3A4 IC50	76	0.24	1
RLM CLint	76	0.26	1
HLM CLint	76	0.28	1
LE-MDCK v2 Papp	77	0.3	1
CYP3A4 kobs	77	0.21	1
CYP3A4 IC50	77	0.29	1
RLM CLint	77	0.29	1
HLM CLint	77	0.31	1
LE-MDCK v2 Papp	78	0.33	1
CYP3A4 kobs	78	0.29	1
CYP3A4 IC50	78	0.23	1
RLM CLint	78	0.29	1
HLM CLint	78	0.32	1
LE-MDCK v2 Papp	79	0.32	1
CYP3A4 kobs	79	0.22	1
CYP3A4 IC50	79	0.21	1
RLM CLint	79	0.26	1
HLM CLint	79	0.32	1
LE-MDCK v2 Papp	80	0.31	1
CYP3A4 kobs	80	0.24	1
CYP3A4 IC50	80	0.21	1
RLM CLint	80	0.27	1
HLM CLint	80	0.31	1
LE-MDCK v2 Papp	81	0.31	1
CYP3A4 kobs	81	0.3	1
CYP3A4 IC50	81	0.2	1
RLM CLint	81	0.28	1
HLM CLint	81	0.28	1
LE-MDCK v2 Papp	82	0.36	1
CYP3A4 kobs	82	0.23	1
CYP3A4 IC50	82	0.27	1
RLM CLint	82	0.31	1
HLM CLint	82	0.33	1
LE-MDCK v2 Papp	83	0.32	1
CYP3A4 kobs	83	0.22	1
CYP3A4 IC50	83	0.21	1
RLM CLint	83	0.28	1
HLM CLint	83	0.29	1
LE-MDCK v2 Papp	84	0.33	1
CYP3A4 kobs	84	0.24	1
CYP3A4 IC50	84	0.24	1
RLM CLint	84	0.3	1
HLM CLint	84	0.32	1
LE-MDCK v2 Papp	85	0.32	1
CYP3A4 kobs	85	0.25	1
CYP3A4 IC50	85	0.24	1
RLM CLint	85	0.32	1
HLM CLint	85	0.33	1
LE-MDCK v2 Papp	86	0.32	1
CYP3A4 kobs	86	0.22	1
CYP3A4 IC50	86	0.24	1
RLM CLint	86	0.34	1
HLM CLint	86	0.33	1
LE-MDCK v2 Papp	87	0.33	1
CYP3A4 kobs	87	0.19	1
CYP3A4 IC50	87	0.23	1
RLM CLint	87	0.29	1
HLM CLint	87	0.35	1
LE-MDCK v2 Papp	88	0.32	1
CYP3A4 kobs	88	0.24	1
CYP3A4 IC50	88	0.25	1
RLM CLint	88	0.29	1
HLM CLint	88	0.29	1
LE-MDCK v2 Papp	89	0.31	1
CYP3A4 kobs	89	0.26	1
CYP3A4 IC50	89	0.24	1
RLM CLint	89	0.29	1
HLM CLint	89	0.3	1
LE-MDCK v2 Papp	90	0.33	1
CYP3A4 kobs	90	0.26	1
CYP3A4 IC50	90	0.27	1
RLM CLint	90	0.28	1
HLM CLint	90	0.31	1
LE-MDCK v2 Papp	91	0.3	1
CYP3A4 kobs	91	0.28	1
CYP3A4 IC50	91	0.24	1
RLM CLint	91	0.32	1
HLM CLint	91	0.28	1
LE-MDCK v2 Papp	92	0.34	1
CYP3A4 kobs	92	0.28	1
CYP3A4 IC50	92	0.28	1
RLM CLint	92	0.3	1
HLM CLint	92	0.36	1
LE-MDCK v2 Papp	93	0.32	1
CYP3A4 kobs	93	0.27	1
CYP3A4 IC50	93	0.22	1
RLM CLint	93	0.27	1
HLM CLint	93	0.3	1
LE-MDCK v2 Papp	94	0.33	1
CYP3A4 kobs	94	0.26	1
CYP3A4 IC50	94	0.15	1
RLM CLint	94	0.28	1
HLM CLint	94	0.29	1
LE-MDCK v2 Papp	95	0.34	1
CYP3A4 kobs	95	0.22	1
CYP3A4 IC50	95	0.26	1
RLM CLint	95	0.26	1
HLM CLint	95	0.28	1
LE-MDCK v2 Papp	96	0.33	1
CYP3A4 kobs	96	0.21	1
CYP3A4 IC50	96	0.2	1
RLM CLint	96	0.27	1
HLM CLint	96	0.28	1
LE-MDCK v2 Papp	97	0.33	1
CYP3A4 kobs	97	0.29	1
CYP3A4 IC50	97	0.2	1
RLM CLint	97	0.29	1
HLM CLint	97	0.32	1
LE-MDCK v2 Papp	98	0.33	1
CYP3A4 kobs	98	0.27	1
CYP3A4 IC50	98	0.25	1
RLM CLint	98	0.31	1
HLM CLint	98	0.33	1
LE-MDCK v2 Papp	99	0.31	1
CYP3A4 kobs	99	0.23	1
CYP3A4 IC50	99	0.27	1
RLM CLint	99	0.27	1
HLM CLint	99	0.27	1
LE-MDCK v2 Papp	100	0.35	1
CYP3A4 kobs	100	0.23	1
CYP3A4 IC50	100	0.24	1
RLM CLint	100	0.27	1
HLM CLint	100	0.3	1
LE-MDCK v2 Papp	101	0.34	1
CYP3A4 kobs	101	0.21	1
CYP3A4 IC50	101	0.28	1
RLM CLint	101	0.26	1
HLM CLint	101	0.29	1
LE-MDCK v2 Papp	102	0.34	1
CYP3A4 kobs	102	0.25	1
CYP3A4 IC50	102	0.22	1
RLM CLint	102	0.34	1
HLM CLint	102	0.33	1
LE-MDCK v2 Papp	103	0.34	1
CYP3A4 kobs	103	0.23	1
CYP3A4 IC50	103	0.21	1
RLM CLint	103	0.33	1
HLM CLint	103	0.35	1
LE-MDCK v2 Papp	104	0.35	1
CYP3A4 kobs	104	0.23	1
CYP3A4 IC50	104	0.2	1
RLM CLint	104	0.32	1
HLM CLint	104	0.34	1
LE-MDCK v2 Papp	105	0.34	1
CYP3A4 kobs	105	0.28	1
CYP3A4 IC50	105	0.28	1
RLM CLint	105	0.25	1
HLM CLint	105	0.26	1
LE-MDCK v2 Papp	106	0.31	1
CYP3A4 kobs	106	0.26	1
CYP3A4 IC50	106	0.2	1
RLM CLint	106	0.28	1
HLM CLint	106	0.29	1
LE-MDCK v2 Papp	107	0.33	1
CYP3A4 kobs	107	0.24	1
CYP3A4 IC50	107	0.21	1
RLM CLint	107	0.28	1
HLM CLint	107	0.31	1
LE-MDCK v2 Papp	108	0.35	1
CYP3A4 kobs	108	0.26	1
CYP3A4 IC50	108	0.29	1
RLM CLint	108	0.31	1
HLM CLint	108	0.34	1
LE-MDCK v2 Papp	109	0.39	1
CYP3A4 kobs	109	0.24	1
CYP3A4 IC50	109	0.24	1
RLM CLint	109	0.29	1
HLM CLint	109	0.32	1
LE-MDCK v2 Papp	110	0.35	1
CYP3A4 kobs	110	0.25	1
CYP3A4 IC50	110	0.27	1
RLM CLint	110	0.29	1
HLM CLint	110	0.3	1
LE-MDCK v2 Papp	111	0.31	1
CYP3A4 kobs	111	0.26	1
CYP3A4 IC50	111	0.2	1
RLM CLint	111	0.29	1
HLM CLint	111	0.32	1
LE-MDCK v2 Papp	112	0.33	1
CYP3A4 kobs	112	0.24	1
CYP3A4 IC50	112	0.24	1
RLM CLint	112	0.29	1
HLM CLint	112	0.28	1
LE-MDCK v2 Papp	113	0.36	1
CYP3A4 kobs	113	0.23	1
CYP3A4 IC50	113	0.35	1
RLM CLint	113	0.3	1
HLM CLint	113	0.31	1
LE-MDCK v2 Papp	114	0.31	1
CYP3A4 kobs	114	0.25	1
CYP3A4 IC50	114	0.22	1
RLM CLint	114	0.26	1
HLM CLint	114	0.27	1
LE-MDCK v2 Papp	115	0.3	1
CYP3A4 kobs	115	0.27	1
CYP3A4 IC50	115	0.24	1
RLM CLint	115	0.26	1
HLM CLint	115	0.27	1
LE-MDCK v2 Papp	116	0.32	1
CYP3A4 kobs	116	0.28	1
CYP3A4 IC50	116	0.25	1
RLM CLint	116	0.28	1
HLM CLint	116	0.25	1
LE-MDCK v2 Papp	117	0.3	1
CYP3A4 kobs	117	0.28	1
CYP3A4 IC50	117	0.28	1
RLM CLint	117	0.26	1
HLM CLint	117	0.32	1
LE-MDCK v2 Papp	118	0.29	1
CYP3A4 kobs	118	0.25	1
CYP3A4 IC50	118	0.23	1
RLM CLint	118	0.3	1
HLM CLint	118	0.28	1
LE-MDCK v2 Papp	119	0.33	1
CYP3A4 kobs	119	0.25	1
CYP3A4 IC50	119	0.27	1
RLM CLint	119	0.26	1
HLM CLint	119	0.28	1
LE-MDCK v2 Papp	120	0.34	1
CYP3A4 kobs	120	0.21	1
CYP3A4 IC50	120	0.26	1
RLM CLint	120	0.28	1
HLM CLint	120	0.29	1
LE-MDCK v2 Papp	121	0.3	1
CYP3A4 kobs	121	0.26	1
CYP3A4 IC50	121	0.23	1
RLM CLint	121	0.32	1
HLM CLint	121	0.35	1
LE-MDCK v2 Papp	122	0.29	1
CYP3A4 kobs	122	0.23	1
CYP3A4 IC50	122	0.2	1
RLM CLint	122	0.26	1
HLM CLint	122	0.27	1
LE-MDCK v2 Papp	123	0.32	1
CYP3A4 kobs	123	0.27	1
CYP3A4 IC50	123	0.22	1
RLM CLint	123	0.26	1
HLM CLint	123	0.3	1
LE-MDCK v2 Papp	124	0.34	1
CYP3A4 kobs	124	0.28	1
CYP3A4 IC50	124	0.24	1
RLM CLint	124	0.31	1
HLM CLint	124	0.34	1
LE-MDCK v2 Papp	125	0.32	1
CYP3A4 kobs	125	0.25	1
CYP3A4 IC50	125	0.25	1
RLM CLint	125	0.28	1
HLM CLint	125	0.27	1
LE-MDCK v2 Papp	126	0.32	1
CYP3A4 kobs	126	0.3	1
CYP3A4 IC50	126	0.22	1
RLM CLint	126	0.27	1
HLM CLint	126	0.31	1
LE-MDCK v2 Papp	127	0.32	1
CYP3A4 kobs	127	0.22	1
CYP3A4 IC50	127	0.21	1
RLM CLint	127	0.29	1
HLM CLint	127	0.26	1
LE-MDCK v2 Papp	128	0.34	1
CYP3A4 kobs	128	0.24	1
CYP3A4 IC50	128	0.26	1
RLM CLint	128	0.26	1
HLM CLint	128	0.27	1
LE-MDCK v2 Papp	129	0.34	1
CYP3A4 kobs	129	0.23	1
CYP3A4 IC50	129	0.22	1
RLM CLint	129	0.29	1
HLM CLint	129	0.33	1
LE-MDCK v2 Papp	130	0.32	1
CYP3A4 kobs	130	0.25	1
CYP3A4 IC50	130	0.3	1
RLM CLint	130	0.27	1
HLM CLint	130	0.32	1
LE-MDCK v2 Papp	131	0.35	1
CYP3A4 kobs	131	0.3	1
CYP3A4 IC50	131	0.26	1
RLM CLint	131	0.29	1
HLM CLint	131	0.3	1
LE-MDCK v2 Papp	132	0.32	1
CYP3A4 kobs	132	0.24	1
CYP3A4 IC50	132	0.22	1
RLM CLint	132	0.3	1
HLM CLint	132	0.34	1
LE-MDCK v2 Papp	133	0.32	1
CYP3A4 kobs	133	0.21	1
CYP3A4 IC50	133	0.28	1
RLM CLint	133	0.27	1
HLM CLint	133	0.27	1
LE-MDCK v2 Papp	134	0.37	1
CYP3A4 kobs	134	0.28	1
CYP3A4 IC50	134	0.25	1
RLM CLint	134	0.29	1
HLM CLint	134	0.31	1
LE-MDCK v2 Papp	135	0.3	1
CYP3A4 kobs	135	0.24	1
CYP3A4 IC50	135	0.29	1
RLM CLint	135	0.29	1
HLM CLint	135	0.32	1
LE-MDCK v2 Papp	136	0.33	1
CYP3A4 kobs	136	0.24	1
CYP3A4 IC50	136	0.24	1
RLM CLint	136	0.25	1
HLM CLint	136	0.29	1
LE-MDCK v2 Papp	137	0.35	1
CYP3A4 kobs	137	0.26	1
CYP3A4 IC50	137	0.28	1
RLM CLint	137	0.3	1
HLM CLint	137	0.34	1
LE-MDCK v2 Papp	138	0.32	1
CYP3A4 kobs	138	0.22	1
CYP3A4 IC50	138	0.22	1
RLM CLint	138	0.28	1
HLM CLint	138	0.29	1
LE-MDCK v2 Papp	139	0.37	1
CYP3A4 kobs	139	0.26	1
CYP3A4 IC50	139	0.23	1
RLM CLint	139	0.27	1
HLM CLint	139	0.31	1
LE-MDCK v2 Papp	140	0.32	1
CYP3A4 kobs	140	0.27	1
CYP3A4 IC50	140	0.24	1
RLM CLint	140	0.28	1
HLM CLint	140	0.35	1
LE-MDCK v2 Papp	141	0.3	1
CYP3A4 kobs	141	0.23	1
CYP3A4 IC50	141	0.23	1
RLM CLint	141	0.31	1
HLM CLint	141	0.3	1
LE-MDCK v2 Papp	142	0.34	1
CYP3A4 kobs	142	0.19	1
CYP3A4 IC50	142	0.24	1
RLM CLint	142	0.29	1
HLM CLint	142	0.3	1
LE-MDCK v2 Papp	143	0.33	1
CYP3A4 kobs	143	0.22	1
CYP3A4 IC50	143	0.19	1
RLM CLint	143	0.27	1
HLM CLint	143	0.28	1
LE-MDCK v2 Papp	144	0.32	1
CYP3A4 kobs	144	0.26	1
CYP3A4 IC50	144	0.18	1
RLM CLint	144	0.28	1
HLM CLint	144	0.32	1
LE-MDCK v2 Papp	145	0.3	1
CYP3A4 kobs	145	0.24	1
CYP3A4 IC50	145	0.21	1
RLM CLint	145	0.3	1
HLM CLint	145	0.28	1
LE-MDCK v2 Papp	146	0.35	1
CYP3A4 kobs	146	0.24	1
CYP3A4 IC50	146	0.25	1
RLM CLint	146	0.3	1
HLM CLint	146	0.32	1
LE-MDCK v2 Papp	147	0.32	1
CYP3A4 kobs	147	0.21	1
CYP3A4 IC50	147	0.24	1
RLM CLint	147	0.26	1
HLM CLint	147	0.25	1
LE-MDCK v2 Papp	148	0.34	1
CYP3A4 kobs	148	0.24	1
CYP3A4 IC50	148	0.18	1
RLM CLint	148	0.28	1
HLM CLint	148	0.31	1
LE-MDCK v2 Papp	149	0.33	1
CYP3A4 kobs	149	0.25	1
CYP3A4 IC50	149	0.3	1
RLM CLint	149	0.28	1
HLM CLint	149	0.33	1
LE-MDCK v2 Papp	150	0.31	1
CYP3A4 kobs	150	0.23	1
CYP3A4 IC50	150	0.23	1
RLM CLint	150	0.26	1
HLM CLint	150	0.25	1
LE-MDCK v2 Papp	151	0.34	1
CYP3A4 kobs	151	0.26	1
CYP3A4 IC50	151	0.22	1
RLM CLint	151	0.27	1
HLM CLint	151	0.31	1
LE-MDCK v2 Papp	152	0.33	1
CYP3A4 kobs	152	0.28	1
CYP3A4 IC50	152	0.22	1
RLM CLint	152	0.28	1
HLM CLint	152	0.28	1
LE-MDCK v2 Papp	153	0.31	1
CYP3A4 kobs	153	0.27	1
CYP3A4 IC50	153	0.25	1
RLM CLint	153	0.26	1
HLM CLint	153	0.28	1
LE-MDCK v2 Papp	154	0.31	1
CYP3A4 kobs	154	0.25	1
CYP3A4 IC50	154	0.29	1
RLM CLint	154	0.28	1
HLM CLint	154	0.3	1
LE-MDCK v2 Papp	155	0.32	1
CYP3A4 kobs	155	0.24	1
CYP3A4 IC50	155	0.22	1
RLM CLint	155	0.24	1
HLM CLint	155	0.26	1
LE-MDCK v2 Papp	156	0.35	1
CYP3A4 kobs	156	0.28	1
CYP3A4 IC50	156	0.22	1
RLM CLint	156	0.25	1
HLM CLint	156	0.26	1
LE-MDCK v2 Papp	157	0.36	1
CYP3A4 kobs	157	0.2	1
CYP3A4 IC50	157	0.23	1
RLM CLint	157	0.31	1
HLM CLint	157	0.3	1
LE-MDCK v2 Papp	158	0.34	1
CYP3A4 kobs	158	0.2	1
CYP3A4 IC50	158	0.22	1
RLM CLint	158	0.29	1
HLM CLint	158	0.32	1
LE-MDCK v2 Papp	159	0.33	1
CYP3A4 kobs	159	0.23	1
CYP3A4 IC50	159	0.28	1
RLM CLint	159	0.24	1
HLM CLint	159	0.29	1
LE-MDCK v2 Papp	160	0.32	1
CYP3A4 kobs	160	0.27	1
CYP3A4 IC50	160	0.21	1
RLM CLint	160	0.29	1
HLM CLint	160	0.32	1
LE-MDCK v2 Papp	161	0.33	1
CYP3A4 kobs	161	0.22	1
CYP3A4 IC50	161	0.21	1
RLM CLint	161	0.26	1
HLM CLint	161	0.31	1
LE-MDCK v2 Papp	162	0.31	1
CYP3A4 kobs	162	0.21	1
CYP3A4 IC50	162	0.23	1
RLM CLint	162	0.28	1
HLM CLint	162	0.28	1
LE-MDCK v2 Papp	163	0.31	1
CYP3A4 kobs	163	0.2	1
CYP3A4 IC50	163	0.24	1
RLM CLint	163	0.29	1
HLM CLint	163	0.34	1
LE-MDCK v2 Papp	164	0.33	1
CYP3A4 kobs	164	0.27	1
CYP3A4 IC50	164	0.2	1
RLM CLint	164	0.28	1
HLM CLint	164	0.31	1
LE-MDCK v2 Papp	165	0.29	1
CYP3A4 kobs	165	0.27	1
CYP3A4 IC50	165	0.2	1
RLM CLint	165	0.31	1
HLM CLint	165	0.3	1
LE-MDCK v2 Papp	166	0.31	1
CYP3A4 kobs	166	0.24	1
CYP3A4 IC50	166	0.27	1
RLM CLint	166	0.27	1
HLM CLint	166	0.26	1
LE-MDCK v2 Papp	167	0.33	1
CYP3A4 kobs	167	0.23	1
CYP3A4 IC50	167	0.25	1
RLM CLint	167	0.3	1
HLM CLint	167	0.32	1
LE-MDCK v2 Papp	168	0.31	1
CYP3A4 kobs	168	0.2	1
CYP3A4 IC50	168	0.23	1
RLM CLint	168	0.27	1
HLM CLint	168	0.28	1
LE-MDCK v2 Papp	169	0.3	1
CYP3A4 kobs	169	0.26	1
CYP3A4 IC50	169	0.3	1
RLM CLint	169	0.3	1
HLM CLint	169	0.31	1
LE-MDCK v2 Papp	170	0.32	1
CYP3A4 kobs	170	0.25	1
CYP3A4 IC50	170	0.19	1
RLM CLint	170	0.26	1
HLM CLint	170	0.28	1
LE-MDCK v2 Papp	171	0.32	1
CYP3A4 kobs	171	0.31	1
CYP3A4 IC50	171	0.22	1
RLM CLint	171	0.28	1
HLM CLint	171	0.3	1
LE-MDCK v2 Papp	172	0.34	1
CYP3A4 kobs	172	0.29	1
CYP3A4 IC50	172	0.24	1
RLM CLint	172	0.29	1
HLM CLint	172	0.28	1
LE-MDCK v2 Papp	173	0.34	1
CYP3A4 kobs	173	0.26	1
CYP3A4 IC50	173	0.24	1
RLM CLint	173	0.26	1
HLM CLint	173	0.28	1
LE-MDCK v2 Papp	174	0.33	1
CYP3A4 kobs	174	0.25	1
CYP3A4 IC50	174	0.26	1
RLM CLint	174	0.28	1
HLM CLint	174	0.3	1
LE-MDCK v2 Papp	175	0.33	1
CYP3A4 kobs	175	0.28	1
CYP3A4 IC50	175	0.23	1
RLM CLint	175	0.29	1
HLM CLint	175	0.28	1
LE-MDCK v2 Papp	176	0.34	1
CYP3A4 kobs	176	0.26	1
CYP3A4 IC50	176	0.23	1
RLM CLint	176	0.29	1
HLM CLint	176	0.31	1
LE-MDCK v2 Papp	177	0.32	1
CYP3A4 kobs	177	0.22	1
CYP3A4 IC50	177	0.29	1
RLM CLint	177	0.27	1
HLM CLint	177	0.28	1
LE-MDCK v2 Papp	178	0.33	1
CYP3A4 kobs	178	0.31	1
CYP3A4 IC50	178	0.3	1
RLM CLint	178	0.23	1
HLM CLint	178	0.26	1
LE-MDCK v2 Papp	179	0.3	1
CYP3A4 kobs	179	0.26	1
CYP3A4 IC50	179	0.3	1
RLM CLint	179	0.3	1
HLM CLint	179	0.3	1
LE-MDCK v2 Papp	180	0.34	1
CYP3A4 kobs	180	0.27	1
CYP3A4 IC50	180	0.18	1
RLM CLint	180	0.32	1
HLM CLint	180	0.34	1
LE-MDCK v2 Papp	181	0.33	1
CYP3A4 kobs	181	0.28	1
CYP3A4 IC50	181	0.2	1
RLM CLint	181	0.31	1
HLM CLint	181	0.27	1
LE-MDCK v2 Papp	182	0.34	1
CYP3A4 kobs	182	0.27	1
CYP3A4 IC50	182	0.28	1
RLM CLint	182	0.33	1
HLM CLint	182	0.34	1
LE-MDCK v2 Papp	183	0.32	1
CYP3A4 kobs	183	0.28	1
CYP3A4 IC50	183	0.23	1
RLM CLint	183	0.27	1
HLM CLint	183	0.28	1
LE-MDCK v2 Papp	184	0.33	1
CYP3A4 kobs	184	0.27	1
CYP3A4 IC50	184	0.2	1
RLM CLint	184	0.28	1
HLM CLint	184	0.29	1
LE-MDCK v2 Papp	185	0.34	1
CYP3A4 kobs	185	0.25	1
CYP3A4 IC50	185	0.28	1
RLM CLint	185	0.26	1
HLM CLint	185	0.27	1
LE-MDCK v2 Papp	186	0.38	1
CYP3A4 kobs	186	0.25	1
CYP3A4 IC50	186	0.25	1
RLM CLint	186	0.28	1
HLM CLint	186	0.33	1
LE-MDCK v2 Papp	187	0.34	1
CYP3A4 kobs	187	0.21	1
CYP3A4 IC50	187	0.22	1
RLM CLint	187	0.3	1
HLM CLint	187	0.33	1
LE-MDCK v2 Papp	188	0.31	1
CYP3A4 kobs	188	0.25	1
CYP3A4 IC50	188	0.22	1
RLM CLint	188	0.29	1
HLM CLint	188	0.34	1
LE-MDCK v2 Papp	189	0.36	1
CYP3A4 kobs	189	0.25	1
CYP3A4 IC50	189	0.2	1
RLM CLint	189	0.29	1
HLM CLint	189	0.3	1
LE-MDCK v2 Papp	190	0.36	1
CYP3A4 kobs	190	0.29	1
CYP3A4 IC50	190	0.23	1
RLM CLint	190	0.28	1
HLM CLint	190	0.27	1
LE-MDCK v2 Papp	191	0.32	1
CYP3A4 kobs	191	0.29	1
CYP3A4 IC50	191	0.23	1
RLM CLint	191	0.28	1
HLM CLint	191	0.31	1
LE-MDCK v2 Papp	192	0.34	1
CYP3A4 kobs	192	0.2	1
CYP3A4 IC50	192	0.22	1
RLM CLint	192	0.3	1
HLM CLint	192	0.33	1
LE-MDCK v2 Papp	193	0.35	1
CYP3A4 kobs	193	0.25	1
CYP3A4 IC50	193	0.18	1
RLM CLint	193	0.31	1
HLM CLint	193	0.34	1
LE-MDCK v2 Papp	194	0.35	1
CYP3A4 kobs	194	0.28	1
CYP3A4 IC50	194	0.28	1
RLM CLint	194	0.3	1
HLM CLint	194	0.33	1
LE-MDCK v2 Papp	195	0.34	1
CYP3A4 kobs	195	0.29	1
CYP3A4 IC50	195	0.24	1
RLM CLint	195	0.26	1
HLM CLint	195	0.34	1
LE-MDCK v2 Papp	196	0.33	1
CYP3A4 kobs	196	0.23	1
CYP3A4 IC50	196	0.24	1
RLM CLint	196	0.27	1
HLM CLint	196	0.32	1
LE-MDCK v2 Papp	197	0.32	1
CYP3A4 kobs	197	0.22	1
CYP3A4 IC50	197	0.22	1
RLM CLint	197	0.28	1
HLM CLint	197	0.27	1
LE-MDCK v2 Papp	198	0.34	1
CYP3A4 kobs	198	0.24	1
CYP3A4 IC50	198	0.18	1
RLM CLint	198	0.28	1
HLM CLint	198	0.29	1
LE-MDCK v2 Papp	199	0.33	1
CYP3A4 kobs	199	0.27	1
CYP3A4 IC50	199	0.28	1
RLM CLint	199	0.27	1
HLM CLint	199	0.3	1
LE-MDCK v2 Papp	200	0.33	1
CYP3A4 kobs	200	0.22	1
CYP3A4 IC50	200	0.18	1
RLM CLint	200	0.33	1
HLM CLint	200	0.29	1
LE-MDCK v2 Papp	201	0.3	1
CYP3A4 kobs	201	0.27	1
CYP3A4 IC50	201	0.25	1
RLM CLint	201	0.27	1
HLM CLint	201	0.28	1
LE-MDCK v2 Papp	202	0.3	1
CYP3A4 kobs	202	0.25	1
CYP3A4 IC50	202	0.24	1
RLM CLint	202	0.25	1
HLM CLint	202	0.25	1
LE-MDCK v2 Papp	203	0.32	1
CYP3A4 kobs	203	0.19	1
CYP3A4 IC50	203	0.22	1
RLM CLint	203	0.28	1
HLM CLint	203	0.3	1
LE-MDCK v2 Papp	204	0.31	1
CYP3A4 kobs	204	0.25	1
CYP3A4 IC50	204	0.17	1
RLM CLint	204	0.25	1
HLM CLint	204	0.24	1
LE-MDCK v2 Papp	205	0.31	1
CYP3A4 kobs	205	0.23	1
CYP3A4 IC50	205	0.25	1
RLM CLint	205	0.29	1
HLM CLint	205	0.26	1
LE-MDCK v2 Papp	206	0.32	1
CYP3A4 kobs	206	0.22	1
CYP3A4 IC50	206	0.27	1
RLM CLint	206	0.25	1
HLM CLint	206	0.29	1
LE-MDCK v2 Papp	207	0.31	1
CYP3A4 kobs	207	0.3	1
CYP3A4 IC50	207	0.14	1
RLM CLint	207	0.24	1
HLM CLint	207	0.29	1
LE-MDCK v2 Papp	208	0.34	1
CYP3A4 kobs	208	0.27	1
CYP3A4 IC50	208	0.26	1
RLM CLint	208	0.3	1
HLM CLint	208	0.3	1
LE-MDCK v2 Papp	209	0.31	1
CYP3A4 kobs	209	0.22	1
CYP3A4 IC50	209	0.16	1
RLM CLint	209	0.28	1
HLM CLint	209	0.28	1
LE-MDCK v2 Papp	210	0.33	1
CYP3A4 kobs	210	0.27	1
CYP3A4 IC50	210	0.25	1
RLM CLint	210	0.31	1
HLM CLint	210	0.34	1
LE-MDCK v2 Papp	211	0.33	1
CYP3A4 kobs	211	0.25	1
CYP3A4 IC50	211	0.23	1
RLM CLint	211	0.33	1
HLM CLint	211	0.31	1
LE-MDCK v2 Papp	212	0.31	1
CYP3A4 kobs	212	0.22	1
CYP3A4 IC50	212	0.22	1
RLM CLint	212	0.29	1
HLM CLint	212	0.28	1
LE-MDCK v2 Papp	213	0.32	1
CYP3A4 kobs	213	0.24	1
CYP3A4 IC50	213	0.25	1
RLM CLint	213	0.3	1
HLM CLint	213	0.31	1
LE-MDCK v2 Papp	214	0.33	1
CYP3A4 kobs	214	0.25	1
CYP3A4 IC50	214	0.29	1
RLM CLint	214	0.3	1
HLM CLint	214	0.34	1
LE-MDCK v2 Papp	215	0.33	1
CYP3A4 kobs	215	0.29	1
CYP3A4 IC50	215	0.2	1
RLM CLint	215	0.3	1
HLM CLint	215	0.29	1
LE-MDCK v2 Papp	216	0.33	1
CYP3A4 kobs	216	0.19	1
CYP3A4 IC50	216	0.22	1
RLM CLint	216	0.27	1
HLM CLint	216	0.28	1
LE-MDCK v2 Papp	217	0.33	1
CYP3A4 kobs	217	0.25	1
CYP3A4 IC50	217	0.24	1
RLM CLint	217	0.29	1
HLM CLint	217	0.29	1
LE-MDCK v2 Papp	218	0.32	1
CYP3A4 kobs	218	0.23	1
CYP3A4 IC50	218	0.18	1
RLM CLint	218	0.28	1
HLM CLint	218	0.27	1
LE-MDCK v2 Papp	219	0.33	1
CYP3A4 kobs	219	0.32	1
CYP3A4 IC50	219	0.27	1
RLM CLint	219	0.26	1
HLM CLint	219	0.27	1
LE-MDCK v2 Papp	220	0.33	1
CYP3A4 kobs	220	0.25	1
CYP3A4 IC50	220	0.19	1
RLM CLint	220	0.3	1
HLM CLint	220	0.29	1
LE-MDCK v2 Papp	221	0.33	1
CYP3A4 kobs	221	0.23	1
CYP3A4 IC50	221	0.26	1
RLM CLint	221	0.27	1
HLM CLint	221	0.28	1
LE-MDCK v2 Papp	222	0.33	1
CYP3A4 kobs	222	0.28	1
CYP3A4 IC50	222	0.27	1
RLM CLint	222	0.28	1
HLM CLint	222	0.31	1
LE-MDCK v2 Papp	223	0.32	1
CYP3A4 kobs	223	0.28	1
CYP3A4 IC50	223	0.23	1
RLM CLint	223	0.28	1
HLM CLint	223	0.32	1
LE-MDCK v2 Papp	224	0.33	1
CYP3A4 kobs	224	0.33	1
CYP3A4 IC50	224	0.24	1
RLM CLint	224	0.28	1
HLM CLint	224	0.3	1
LE-MDCK v2 Papp	225	0.3	1
CYP3A4 kobs	225	0.24	1
CYP3A4 IC50	225	0.25	1
RLM CLint	225	0.27	1
HLM CLint	225	0.28	1
LE-MDCK v2 Papp	226	0.34	1
CYP3A4 kobs	226	0.31	1
CYP3A4 IC50	226	0.28	1
RLM CLint	226	0.28	1
HLM CLint	226	0.29	1
LE-MDCK v2 Papp	227	0.32	1
CYP3A4 kobs	227	0.28	1
CYP3A4 IC50	227	0.25	1
RLM CLint	227	0.3	1
HLM CLint	227	0.31	1
LE-MDCK v2 Papp	228	0.32	1
CYP3A4 kobs	228	0.3	1
CYP3A4 IC50	228	0.24	1
RLM CLint	228	0.29	1
HLM CLint	228	0.28	1
LE-MDCK v2 Papp	229	0.3	1
CYP3A4 kobs	229	0.27	1
CYP3A4 IC50	229	0.22	1
RLM CLint	229	0.32	1
HLM CLint	229	0.35	1
LE-MDCK v2 Papp	230	0.29	1
CYP3A4 kobs	230	0.23	1
CYP3A4 IC50	230	0.21	1
RLM CLint	230	0.28	1
HLM CLint	230	0.29	1
LE-MDCK v2 Papp	231	0.34	1
CYP3A4 kobs	231	0.26	1
CYP3A4 IC50	231	0.26	1
RLM CLint	231	0.28	1
HLM CLint	231	0.29	1
LE-MDCK v2 Papp	232	0.32	1
CYP3A4 kobs	232	0.26	1
CYP3A4 IC50	232	0.22	1
RLM CLint	232	0.26	1
HLM CLint	232	0.29	1
LE-MDCK v2 Papp	233	0.35	1
CYP3A4 kobs	233	0.25	1
CYP3A4 IC50	233	0.29	1
RLM CLint	233	0.27	1
HLM CLint	233	0.29	1
LE-MDCK v2 Papp	234	0.34	1
CYP3A4 kobs	234	0.25	1
CYP3A4 IC50	234	0.3	1
RLM CLint	234	0.31	1
HLM CLint	234	0.31	1
LE-MDCK v2 Papp	235	0.32	1
CYP3A4 kobs	235	0.25	1
CYP3A4 IC50	235	0.22	1
RLM CLint	235	0.33	1
HLM CLint	235	0.34	1
LE-MDCK v2 Papp	236	0.35	1
CYP3A4 kobs	236	0.25	1
CYP3A4 IC50	236	0.25	1
RLM CLint	236	0.27	1
HLM CLint	236	0.28	1
LE-MDCK v2 Papp	237	0.33	1
CYP3A4 kobs	237	0.25	1
CYP3A4 IC50	237	0.21	1
RLM CLint	237	0.29	1
HLM CLint	237	0.29	1
LE-MDCK v2 Papp	238	0.32	1
CYP3A4 kobs	238	0.29	1
CYP3A4 IC50	238	0.24	1
RLM CLint	238	0.29	1
HLM CLint	238	0.3	1
LE-MDCK v2 Papp	239	0.35	1
CYP3A4 kobs	239	0.31	1
CYP3A4 IC50	239	0.2	1
RLM CLint	239	0.3	1
HLM CLint	239	0.32	1
LE-MDCK v2 Papp	240	0.33	1
CYP3A4 kobs	240	0.3	1
CYP3A4 IC50	240	0.26	1
RLM CLint	240	0.27	1
HLM CLint	240	0.28	1
LE-MDCK v2 Papp	241	0.34	1
CYP3A4 kobs	241	0.27	1
CYP3A4 IC50	241	0.3	1
RLM CLint	241	0.27	1
HLM CLint	241	0.29	1
LE-MDCK v2 Papp	242	0.3	1
CYP3A4 kobs	242	0.26	1
CYP3A4 IC50	242	0.34	1
RLM CLint	242	0.28	1
HLM CLint	242	0.34	1
LE-MDCK v2 Papp	243	0.34	1
CYP3A4 kobs	243	0.29	1
CYP3A4 IC50	243	0.27	1
RLM CLint	243	0.28	1
HLM CLint	243	0.29	1
LE-MDCK v2 Papp	244	0.35	1
CYP3A4 kobs	244	0.25	1
CYP3A4 IC50	244	0.25	1
RLM CLint	244	0.25	1
HLM CLint	244	0.3	1
LE-MDCK v2 Papp	245	0.33	1
CYP3A4 kobs	245	0.26	1
CYP3A4 IC50	245	0.27	1
RLM CLint	245	0.31	1
HLM CLint	245	0.31	1
LE-MDCK v2 Papp	246	0.32	1
CYP3A4 kobs	246	0.27	1
CYP3A4 IC50	246	0.22	1
RLM CLint	246	0.26	1
HLM CLint	246	0.28	1
LE-MDCK v2 Papp	247	0.33	1
CYP3A4 kobs	247	0.2	1
CYP3A4 IC50	247	0.29	1
RLM CLint	247	0.28	1
HLM CLint	247	0.31	1
LE-MDCK v2 Papp	248	0.32	1
CYP3A4 kobs	248	0.25	1
CYP3A4 IC50	248	0.23	1
RLM CLint	248	0.25	1
HLM CLint	248	0.27	1
LE-MDCK v2 Papp	249	0.36	1
CYP3A4 kobs	249	0.28	1
CYP3A4 IC50	249	0.23	1
RLM CLint	249	0.3	1
HLM CLint	249	0.33	1
LE-MDCK v2 Papp	250	0.35	1
CYP3A4 kobs	250	0.23	1
CYP3A4 IC50	250	0.19	1
RLM CLint	250	0.32	1
HLM CLint	250	0.32	1
LE-MDCK v2 Papp	251	0.31	1
CYP3A4 kobs	251	0.27	1
CYP3A4 IC50	251	0.2	1
RLM CLint	251	0.29	1
HLM CLint	251	0.32	1
LE-MDCK v2 Papp	252	0.34	1
CYP3A4 kobs	252	0.27	1
CYP3A4 IC50	252	0.25	1
RLM CLint	252	0.28	1
HLM CLint	252	0.31	1
LE-MDCK v2 Papp	253	0.33	1
CYP3A4 kobs	253	0.23	1
CYP3A4 IC50	253	0.26	1
RLM CLint	253	0.33	1
HLM CLint	253	0.31	1
LE-MDCK v2 Papp	254	0.34	1
CYP3A4 kobs	254	0.22	1
CYP3A4 IC50	254	0.22	1
RLM CLint	254	0.26	1
HLM CLint	254	0.29	1
LE-MDCK v2 Papp	255	0.31	1
CYP3A4 kobs	255	0.24	1
CYP3A4 IC50	255	0.22	1
RLM CLint	255	0.27	1
HLM CLint	255	0.26	1
LE-MDCK v2 Papp	256	0.31	1
CYP3A4 kobs	256	0.26	1
CYP3A4 IC50	256	0.19	1
RLM CLint	256	0.29	1
HLM CLint	256	0.32	1
LE-MDCK v2 Papp	257	0.36	1
CYP3A4 kobs	257	0.24	1
CYP3A4 IC50	257	0.26	1
RLM CLint	257	0.26	1
HLM CLint	257	0.28	1
LE-MDCK v2 Papp	258	0.31	1
CYP3A4 kobs	258	0.25	1
CYP3A4 IC50	258	0.19	1
RLM CLint	258	0.27	1
HLM CLint	258	0.25	1
LE-MDCK v2 Papp	259	0.32	1
CYP3A4 kobs	259	0.26	1
CYP3A4 IC50	259	0.24	1
RLM CLint	259	0.29	1
HLM CLint	259	0.32	1
LE-MDCK v2 Papp	260	0.34	1
CYP3A4 kobs	260	0.28	1
CYP3A4 IC50	260	0.2	1
RLM CLint	260	0.3	1
HLM CLint	260	0.34	1
LE-MDCK v2 Papp	261	0.31	1
CYP3A4 kobs	261	0.22	1
CYP3A4 IC50	261	0.23	1
RLM CLint	261	0.28	1
HLM CLint	261	0.29	1
LE-MDCK v2 Papp	262	0.34	1
CYP3A4 kobs	262	0.21	1
CYP3A4 IC50	262	0.31	1
RLM CLint	262	0.3	1
HLM CLint	262	0.31	1
LE-MDCK v2 Papp	263	0.33	1
CYP3A4 kobs	263	0.27	1
CYP3A4 IC50	263	0.22	1
RLM CLint	263	0.29	1
HLM CLint	263	0.28	1
LE-MDCK v2 Papp	264	0.35	1
CYP3A4 kobs	264	0.28	1
CYP3A4 IC50	264	0.21	1
RLM CLint	264	0.28	1
HLM CLint	264	0.3	1
LE-MDCK v2 Papp	265	0.32	1
CYP3A4 kobs	265	0.26	1
CYP3A4 IC50	265	0.21	1
RLM CLint	265	0.32	1
HLM CLint	265	0.37	1
LE-MDCK v2 Papp	266	0.33	1
CYP3A4 kobs	266	0.26	1
CYP3A4 IC50	266	0.25	1
RLM CLint	266	0.29	1
HLM CLint	266	0.28	1
LE-MDCK v2 Papp	267	0.36	1
CYP3A4 kobs	267	0.22	1
CYP3A4 IC50	267	0.22	1
RLM CLint	267	0.29	1
HLM CLint	267	0.31	1
LE-MDCK v2 Papp	268	0.33	1
CYP3A4 kobs	268	0.32	1
CYP3A4 IC50	268	0.24	1
RLM CLint	268	0.28	1
HLM CLint	268	0.32	1
LE-MDCK v2 Papp	269	0.35	1
CYP3A4 kobs	269	0.26	1
CYP3A4 IC50	269	0.23	1
RLM CLint	269	0.27	1
HLM CLint	269	0.3	1
LE-MDCK v2 Papp	270	0.29	1
CYP3A4 kobs	270	0.3	1
CYP3A4 IC50	270	0.24	1
RLM CLint	270	0.29	1
HLM CLint	270	0.31	1
LE-MDCK v2 Papp	271	0.32	1
CYP3A4 kobs	271	0.24	1
CYP3A4 IC50	271	0.24	1
RLM CLint	271	0.27	1
HLM CLint	271	0.3	1
LE-MDCK v2 Papp	272	0.32	1
CYP3A4 kobs	272	0.27	1
CYP3A4 IC50	272	0.21	1
RLM CLint	272	0.29	1
HLM CLint	272	0.3	1
LE-MDCK v2 Papp	273	0.33	1
CYP3A4 kobs	273	0.25	1
CYP3A4 IC50	273	0.2	1
RLM CLint	273	0.29	1
HLM CLint	273	0.29	1
LE-MDCK v2 Papp	274	0.33	1
CYP3A4 kobs	274	0.28	1
CYP3A4 IC50	274	0.29	1
RLM CLint	274	0.3	1
HLM CLint	274	0.3	1
LE-MDCK v2 Papp	275	0.33	1
CYP3A4 kobs	275	0.22	1
CYP3A4 IC50	275	0.2	1
RLM CLint	275	0.26	1
HLM CLint	275	0.3	1
LE-MDCK v2 Papp	276	0.31	1
CYP3A4 kobs	276	0.22	1
CYP3A4 IC50	276	0.24	1
RLM CLint	276	0.31	1
HLM CLint	276	0.32	1
LE-MDCK v2 Papp	277	0.3	1
CYP3A4 kobs	277	0.25	1
CYP3A4 IC50	277	0.18	1
RLM CLint	277	0.26	1
HLM CLint	277	0.29	1
LE-MDCK v2 Papp	278	0.33	1
CYP3A4 kobs	278	0.25	1
CYP3A4 IC50	278	0.24	1
RLM CLint	278	0.29	1
HLM CLint	278	0.28	1
LE-MDCK v2 Papp	279	0.31	1
CYP3A4 kobs	279	0.23	1
CYP3A4 IC50	279	0.26	1
RLM CLint	279	0.27	1
HLM CLint	279	0.3	1
LE-MDCK v2 Papp	280	0.32	1
CYP3A4 kobs	280	0.28	1
CYP3A4 IC50	280	0.27	1
RLM CLint	280	0.28	1
HLM CLint	280	0.31	1
LE-MDCK v2 Papp	281	0.35	1
CYP3A4 kobs	281	0.24	1
CYP3A4 IC50	281	0.23	1
RLM CLint	281	0.3	1
HLM CLint	281	0.34	1
LE-MDCK v2 Papp	282	0.32	1
CYP3A4 kobs	282	0.26	1
CYP3A4 IC50	282	0.17	1
RLM CLint	282	0.29	1
HLM CLint	282	0.31	1
LE-MDCK v2 Papp	283	0.33	1
CYP3A4 kobs	283	0.28	1
CYP3A4 IC50	283	0.14	1
RLM CLint	283	0.31	1
HLM CLint	283	0.38	1
LE-MDCK v2 Papp	284	0.33	1
CYP3A4 kobs	284	0.24	1
CYP3A4 IC50	284	0.2	1
RLM CLint	284	0.29	1
HLM CLint	284	0.26	1
LE-MDCK v2 Papp	285	0.31	1
CYP3A4 kobs	285	0.27	1
CYP3A4 IC50	285	0.19	1
RLM CLint	285	0.28	1
HLM CLint	285	0.29	1
LE-MDCK v2 Papp	286	0.3	1
CYP3A4 kobs	286	0.28	1
CYP3A4 IC50	286	0.24	1
RLM CLint	286	0.28	1
HLM CLint	286	0.29	1
LE-MDCK v2 Papp	287	0.35	1
CYP3A4 kobs	287	0.26	1
CYP3A4 IC50	287	0.24	1
RLM CLint	287	0.27	1
HLM CLint	287	0.32	1
LE-MDCK v2 Papp	288	0.32	1
CYP3A4 kobs	288	0.24	1
CYP3A4 IC50	288	0.24	1
RLM CLint	288	0.27	1
HLM CLint	288	0.3	1
LE-MDCK v2 Papp	289	0.31	1
CYP3A4 kobs	289	0.31	1
CYP3A4 IC50	289	0.21	1
RLM CLint	289	0.3	1
HLM CLint	289	0.33	1
LE-MDCK v2 Papp	290	0.32	1
CYP3A4 kobs	290	0.28	1
CYP3A4 IC50	290	0.31	1
RLM CLint	290	0.27	1
HLM CLint	290	0.3	1
LE-MDCK v2 Papp	291	0.33	1
CYP3A4 kobs	291	0.27	1
CYP3A4 IC50	291	0.26	1
RLM CLint	291	0.29	1
HLM CLint	291	0.27	1
LE-MDCK v2 Papp	292	0.3	1
CYP3A4 kobs	292	0.23	1
CYP3A4 IC50	292	0.24	1
RLM CLint	292	0.28	1
HLM CLint	292	0.31	1
LE-MDCK v2 Papp	293	0.31	1
CYP3A4 kobs	293	0.23	1
CYP3A4 IC50	293	0.24	1
RLM CLint	293	0.26	1
HLM CLint	293	0.28	1
LE-MDCK v2 Papp	294	0.29	1
CYP3A4 kobs	294	0.29	1
CYP3A4 IC50	294	0.22	1
RLM CLint	294	0.26	1
HLM CLint	294	0.28	1
LE-MDCK v2 Papp	295	0.32	1
CYP3A4 kobs	295	0.21	1
CYP3A4 IC50	295	0.24	1
RLM CLint	295	0.31	1
HLM CLint	295	0.31	1
LE-MDCK v2 Papp	296	0.34	1
CYP3A4 kobs	296	0.21	1
CYP3A4 IC50	296	0.2	1
RLM CLint	296	0.3	1
HLM CLint	296	0.29	1
LE-MDCK v2 Papp	297	0.34	1
CYP3A4 kobs	297	0.29	1
CYP3A4 IC50	297	0.22	1
RLM CLint	297	0.29	1
HLM CLint	297	0.32	1
LE-MDCK v2 Papp	298	0.3	1
CYP3A4 kobs	298	0.26	1
CYP3A4 IC50	298	0.22	1
RLM CLint	298	0.25	1
HLM CLint	298	0.31	1
LE-MDCK v2 Papp	299	0.34	1
CYP3A4 kobs	299	0.23	1
CYP3A4 IC50	299	0.21	1
RLM CLint	299	0.31	1
HLM CLint	299	0.31	1
LE-MDCK v2 Papp	300	0.31	1
CYP3A4 kobs	300	0.26	1
CYP3A4 IC50	300	0.26	1
RLM CLint	300	0.3	1
HLM CLint	300	0.32	1
LE-MDCK v2 Papp	301	0.37	1
CYP3A4 kobs	301	0.2	1
CYP3A4 IC50	301	0.21	1
RLM CLint	301	0.26	1
HLM CLint	301	0.29	1
LE-MDCK v2 Papp	302	0.29	1
CYP3A4 kobs	302	0.34	1
CYP3A4 IC50	302	0.21	1
RLM CLint	302	0.28	1
HLM CLint	302	0.26	1
LE-MDCK v2 Papp	303	0.3	1
CYP3A4 kobs	303	0.26	1
CYP3A4 IC50	303	0.24	1
RLM CLint	303	0.28	1
HLM CLint	303	0.28	1
LE-MDCK v2 Papp	304	0.34	1
CYP3A4 kobs	304	0.27	1
CYP3A4 IC50	304	0.25	1
RLM CLint	304	0.27	1
HLM CLint	304	0.31	1
LE-MDCK v2 Papp	305	0.35	1
CYP3A4 kobs	305	0.26	1
CYP3A4 IC50	305	0.21	1
RLM CLint	305	0.27	1
HLM CLint	305	0.3	1
LE-MDCK v2 Papp	306	0.32	1
CYP3A4 kobs	306	0.35	1
CYP3A4 IC50	306	0.19	1
RLM CLint	306	0.32	1
HLM CLint	306	0.29	1
LE-MDCK v2 Papp	307	0.35	1
CYP3A4 kobs	307	0.25	1
CYP3A4 IC50	307	0.19	1
RLM CLint	307	0.31	1
HLM CLint	307	0.35	1
LE-MDCK v2 Papp	308	0.33	1
CYP3A4 kobs	308	0.28	1
CYP3A4 IC50	308	0.24	1
RLM CLint	308	0.32	1
HLM CLint	308	0.32	1
LE-MDCK v2 Papp	309	0.3	1
CYP3A4 kobs	309	0.23	1
CYP3A4 IC50	309	0.26	1
RLM CLint	309	0.26	1
HLM CLint	309	0.26	1
LE-MDCK v2 Papp	310	0.33	1
CYP3A4 kobs	310	0.24	1
CYP3A4 IC50	310	0.2	1
RLM CLint	310	0.27	1
HLM CLint	310	0.29	1
LE-MDCK v2 Papp	311	0.3	1
CYP3A4 kobs	311	0.23	1
CYP3A4 IC50	311	0.2	1
RLM CLint	311	0.31	1
HLM CLint	311	0.34	1
LE-MDCK v2 Papp	312	0.33	1
CYP3A4 kobs	312	0.22	1
CYP3A4 IC50	312	0.28	1
RLM CLint	312	0.32	1
HLM CLint	312	0.3	1
LE-MDCK v2 Papp	313	0.35	1
CYP3A4 kobs	313	0.25	1
CYP3A4 IC50	313	0.25	1
RLM CLint	313	0.26	1
HLM CLint	313	0.28	1
LE-MDCK v2 Papp	314	0.31	1
CYP3A4 kobs	314	0.22	1
CYP3A4 IC50	314	0.27	1
RLM CLint	314	0.27	1
HLM CLint	314	0.25	1
LE-MDCK v2 Papp	315	0.32	1
CYP3A4 kobs	315	0.19	1
CYP3A4 IC50	315	0.19	1
RLM CLint	315	0.27	1
HLM CLint	315	0.28	1
LE-MDCK v2 Papp	316	0.33	1
CYP3A4 kobs	316	0.26	1
CYP3A4 IC50	316	0.22	1
RLM CLint	316	0.28	1
HLM CLint	316	0.27	1
LE-MDCK v2 Papp	317	0.37	1
CYP3A4 kobs	317	0.28	1
CYP3A4 IC50	317	0.2	1
RLM CLint	317	0.32	1
HLM CLint	317	0.32	1
LE-MDCK v2 Papp	318	0.3	1
CYP3A4 kobs	318	0.26	1
CYP3A4 IC50	318	0.28	1
RLM CLint	318	0.26	1
HLM CLint	318	0.27	1
LE-MDCK v2 Papp	319	0.33	1
CYP3A4 kobs	319	0.27	1
CYP3A4 IC50	319	0.21	1
RLM CLint	319	0.27	1
HLM CLint	319	0.26	1
LE-MDCK v2 Papp	320	0.33	1
CYP3A4 kobs	320	0.24	1
CYP3A4 IC50	320	0.23	1
RLM CLint	320	0.29	1
HLM CLint	320	0.3	1
LE-MDCK v2 Papp	321	0.33	1
CYP3A4 kobs	321	0.28	1
CYP3A4 IC50	321	0.27	1
RLM CLint	321	0.3	1
HLM CLint	321	0.28	1
LE-MDCK v2 Papp	322	0.31	1
CYP3A4 kobs	322	0.28	1
CYP3A4 IC50	322	0.25	1
RLM CLint	322	0.27	1
HLM CLint	322	0.24	1
LE-MDCK v2 Papp	323	0.3	1
CYP3A4 kobs	323	0.22	1
CYP3A4 IC50	323	0.28	1
RLM CLint	323	0.24	1
HLM CLint	323	0.27	1
LE-MDCK v2 Papp	324	0.34	1
CYP3A4 kobs	324	0.26	1
CYP3A4 IC50	324	0.21	1
RLM CLint	324	0.3	1
HLM CLint	324	0.3	1
LE-MDCK v2 Papp	325	0.31	1
CYP3A4 kobs	325	0.27	1
CYP3A4 IC50	325	0.21	1
RLM CLint	325	0.29	1
HLM CLint	325	0.29	1
LE-MDCK v2 Papp	326	0.31	1
CYP3A4 kobs	326	0.27	1
CYP3A4 IC50	326	0.25	1
RLM CLint	326	0.29	1
HLM CLint	326	0.29	1
LE-MDCK v2 Papp	327	0.31	1
CYP3A4 kobs	327	0.26	1
CYP3A4 IC50	327	0.25	1
RLM CLint	327	0.31	1
HLM CLint	327	0.33	1
LE-MDCK v2 Papp	328	0.32	1
CYP3A4 kobs	328	0.24	1
CYP3A4 IC50	328	0.22	1
RLM CLint	328	0.3	1
HLM CLint	328	0.27	1
LE-MDCK v2 Papp	329	0.35	1
CYP3A4 kobs	329	0.25	1
CYP3A4 IC50	329	0.21	1
RLM CLint	329	0.27	1
HLM CLint	329	0.29	1
LE-MDCK v2 Papp	330	0.31	1
CYP3A4 kobs	330	0.26	1
CYP3A4 IC50	330	0.24	1
RLM CLint	330	0.27	1
HLM CLint	330	0.29	1
LE-MDCK v2 Papp	331	0.34	1
CYP3A4 kobs	331	0.28	1
CYP3A4 IC50	331	0.26	1
RLM CLint	331	0.31	1
HLM CLint	331	0.31	1
LE-MDCK v2 Papp	332	0.33	1
CYP3A4 kobs	332	0.25	1
CYP3A4 IC50	332	0.24	1
RLM CLint	332	0.3	1
HLM CLint	332	0.35	1
LE-MDCK v2 Papp	333	0.36	1
CYP3A4 kobs	333	0.26	1
CYP3A4 IC50	333	0.31	1
RLM CLint	333	0.3	1
HLM CLint	333	0.34	1
LE-MDCK v2 Papp	334	0.31	1
CYP3A4 kobs	334	0.27	1
CYP3A4 IC50	334	0.2	1
RLM CLint	334	0.3	1
HLM CLint	334	0.32	1
LE-MDCK v2 Papp	335	0.34	1
CYP3A4 kobs	335	0.22	1
CYP3A4 IC50	335	0.28	1
RLM CLint	335	0.29	1
HLM CLint	335	0.3	1
LE-MDCK v2 Papp	336	0.35	1
CYP3A4 kobs	336	0.31	1
CYP3A4 IC50	336	0.29	1
RLM CLint	336	0.32	1
HLM CLint	336	0.36	1
LE-MDCK v2 Papp	337	0.31	1
CYP3A4 kobs	337	0.28	1
CYP3A4 IC50	337	0.25	1
RLM CLint	337	0.25	1
HLM CLint	337	0.23	1
LE-MDCK v2 Papp	338	0.3	1
CYP3A4 kobs	338	0.27	1
CYP3A4 IC50	338	0.21	1
RLM CLint	338	0.29	1
HLM CLint	338	0.3	1
LE-MDCK v2 Papp	339	0.33	1
CYP3A4 kobs	339	0.29	1
CYP3A4 IC50	339	0.24	1
RLM CLint	339	0.26	1
HLM CLint	339	0.28	1
LE-MDCK v2 Papp	340	0.35	1
CYP3A4 kobs	340	0.25	1
CYP3A4 IC50	340	0.23	1
RLM CLint	340	0.29	1
HLM CLint	340	0.31	1
LE-MDCK v2 Papp	341	0.35	1
CYP3A4 kobs	341	0.2	1
CYP3A4 IC50	341	0.29	1
RLM CLint	341	0.28	1
HLM CLint	341	0.29	1
LE-MDCK v2 Papp	342	0.3	1
CYP3A4 kobs	342	0.3	1
CYP3A4 IC50	342	0.23	1
RLM CLint	342	0.32	1
HLM CLint	342	0.32	1
LE-MDCK v2 Papp	343	0.31	1
CYP3A4 kobs	343	0.25	1
CYP3A4 IC50	343	0.25	1
RLM CLint	343	0.28	1
HLM CLint	343	0.28	1
LE-MDCK v2 Papp	344	0.33	1
CYP3A4 kobs	344	0.24	1
CYP3A4 IC50	344	0.24	1
RLM CLint	344	0.31	1
HLM CLint	344	0.33	1
LE-MDCK v2 Papp	345	0.34	1
CYP3A4 kobs	345	0.23	1
CYP3A4 IC50	345	0.26	1
RLM CLint	345	0.3	1
HLM CLint	345	0.34	1
LE-MDCK v2 Papp	346	0.3	1
CYP3A4 kobs	346	0.3	1
CYP3A4 IC50	346	0.23	1
RLM CLint	346	0.26	1
HLM CLint	346	0.23	1
LE-MDCK v2 Papp	347	0.31	1
CYP3A4 kobs	347	0.21	1
CYP3A4 IC50	347	0.22	1
RLM CLint	347	0.32	1
HLM CLint	347	0.29	1
LE-MDCK v2 Papp	348	0.32	1
CYP3A4 kobs	348	0.29	1
CYP3A4 IC50	348	0.26	1
RLM CLint	348	0.28	1
HLM CLint	348	0.28	1
LE-MDCK v2 Papp	349	0.36	1
CYP3A4 kobs	349	0.31	1
CYP3A4 IC50	349	0.22	1
RLM CLint	349	0.3	1
HLM CLint	349	0.34	1
LE-MDCK v2 Papp	350	0.3	1
CYP3A4 kobs	350	0.23	1
CYP3A4 IC50	350	0.19	1
RLM CLint	350	0.26	1
HLM CLint	350	0.3	1
LE-MDCK v2 Papp	351	0.33	1
CYP3A4 kobs	351	0.23	1
CYP3A4 IC50	351	0.27	1
RLM CLint	351	0.27	1
HLM CLint	351	0.3	1
LE-MDCK v2 Papp	352	0.3	1
CYP3A4 kobs	352	0.25	1
CYP3A4 IC50	352	0.22	1
RLM CLint	352	0.28	1
HLM CLint	352	0.3	1
LE-MDCK v2 Papp	353	0.35	1
CYP3A4 kobs	353	0.24	1
CYP3A4 IC50	353	0.21	1
RLM CLint	353	0.28	1
HLM CLint	353	0.29	1
LE-MDCK v2 Papp	354	0.32	1
CYP3A4 kobs	354	0.23	1
CYP3A4 IC50	354	0.21	1
RLM CLint	354	0.29	1
HLM CLint	354	0.29	1
LE-MDCK v2 Papp	355	0.34	1
CYP3A4 kobs	355	0.27	1
CYP3A4 IC50	355	0.21	1
RLM CLint	355	0.27	1
HLM CLint	355	0.26	1
LE-MDCK v2 Papp	356	0.34	1
CYP3A4 kobs	356	0.22	1
CYP3A4 IC50	356	0.25	1
RLM CLint	356	0.3	1
HLM CLint	356	0.3	1
LE-MDCK v2 Papp	357	0.34	1
CYP3A4 kobs	357	0.22	1
CYP3A4 IC50	357	0.25	1
RLM CLint	357	0.3	1
HLM CLint	357	0.27	1
LE-MDCK v2 Papp	358	0.3	1
CYP3A4 kobs	358	0.26	1
CYP3A4 IC50	358	0.22	1
RLM CLint	358	0.25	1
HLM CLint	358	0.27	1
LE-MDCK v2 Papp	359	0.3	1
CYP3A4 kobs	359	0.26	1
CYP3A4 IC50	359	0.24	1
RLM CLint	359	0.28	1
HLM CLint	359	0.28	1
LE-MDCK v2 Papp	360	0.31	1
CYP3A4 kobs	360	0.21	1
CYP3A4 IC50	360	0.26	1
RLM CLint	360	0.3	1
HLM CLint	360	0.32	1
LE-MDCK v2 Papp	361	0.31	1
CYP3A4 kobs	361	0.24	1
CYP3A4 IC50	361	0.26	1
RLM CLint	361	0.29	1
HLM CLint	361	0.27	1
LE-MDCK v2 Papp	362	0.33	1
CYP3A4 kobs	362	0.18	1
CYP3A4 IC50	362	0.25	1
RLM CLint	362	0.27	1
HLM CLint	362	0.29	1
LE-MDCK v2 Papp	363	0.32	1
CYP3A4 kobs	363	0.29	1
CYP3A4 IC50	363	0.29	1
RLM CLint	363	0.28	1
HLM CLint	363	0.27	1
LE-MDCK v2 Papp	364	0.36	1
CYP3A4 kobs	364	0.26	1
CYP3A4 IC50	364	0.18	1
RLM CLint	364	0.28	1
HLM CLint	364	0.3	1
LE-MDCK v2 Papp	365	0.32	1
CYP3A4 kobs	365	0.25	1
CYP3A4 IC50	365	0.2	1
RLM CLint	365	0.29	1
HLM CLint	365	0.28	1
LE-MDCK v2 Papp	366	0.31	1
CYP3A4 kobs	366	0.22	1
CYP3A4 IC50	366	0.25	1
RLM CLint	366	0.29	1
HLM CLint	366	0.33	1
LE-MDCK v2 Papp	367	0.31	1
CYP3A4 kobs	367	0.26	1
CYP3A4 IC50	367	0.24	1
RLM CLint	367	0.26	1
HLM CLint	367	0.28	1
LE-MDCK v2 Papp	368	0.34	1
CYP3A4 kobs	368	0.22	1
CYP3A4 IC50	368	0.23	1
RLM CLint	368	0.27	1
HLM CLint	368	0.3	1
LE-MDCK v2 Papp	369	0.33	1
CYP3A4 kobs	369	0.29	1
CYP3A4 IC50	369	0.23	1
RLM CLint	369	0.29	1
HLM CLint	369	0.27	1
LE-MDCK v2 Papp	370	0.33	1
CYP3A4 kobs	370	0.28	1
CYP3A4 IC50	370	0.2	1
RLM CLint	370	0.29	1
HLM CLint	370	0.3	1
LE-MDCK v2 Papp	371	0.3	1
CYP3A4 kobs	371	0.22	1
CYP3A4 IC50	371	0.29	1
RLM CLint	371	0.29	1
HLM CLint	371	0.31	1
LE-MDCK v2 Papp	372	0.3	1
CYP3A4 kobs	372	0.24	1
CYP3A4 IC50	372	0.24	1
RLM CLint	372	0.29	1
HLM CLint	372	0.28	1
LE-MDCK v2 Papp	373	0.32	1
CYP3A4 kobs	373	0.28	1
CYP3A4 IC50	373	0.2	1
RLM CLint	373	0.3	1
HLM CLint	373	0.37	1
LE-MDCK v2 Papp	374	0.34	1
CYP3A4 kobs	374	0.26	1
CYP3A4 IC50	374	0.26	1
RLM CLint	374	0.33	1
HLM CLint	374	0.31	1
LE-MDCK v2 Papp	375	0.37	1
CYP3A4 kobs	375	0.25	1
CYP3A4 IC50	375	0.16	1
RLM CLint	375	0.3	1
HLM CLint	375	0.34	1
LE-MDCK v2 Papp	376	0.36	1
CYP3A4 kobs	376	0.25	1
CYP3A4 IC50	376	0.19	1
RLM CLint	376	0.29	1
HLM CLint	376	0.32	1
LE-MDCK v2 Papp	377	0.31	1
CYP3A4 kobs	377	0.25	1
CYP3A4 IC50	377	0.18	1
RLM CLint	377	0.27	1
HLM CLint	377	0.3	1
LE-MDCK v2 Papp	378	0.32	1
CYP3A4 kobs	378	0.25	1
CYP3A4 IC50	378	0.22	1
RLM CLint	378	0.29	1
HLM CLint	378	0.3	1
LE-MDCK v2 Papp	379	0.32	1
CYP3A4 kobs	379	0.27	1
CYP3A4 IC50	379	0.22	1
RLM CLint	379	0.3	1
HLM CLint	379	0.3	1
LE-MDCK v2 Papp	380	0.35	1
CYP3A4 kobs	380	0.29	1
CYP3A4 IC50	380	0.21	1
RLM CLint	380	0.29	1
HLM CLint	380	0.28	1
LE-MDCK v2 Papp	381	0.34	1
CYP3A4 kobs	381	0.3	1
CYP3A4 IC50	381	0.22	1
RLM CLint	381	0.27	1
HLM CLint	381	0.29	1
LE-MDCK v2 Papp	382	0.29	1
CYP3A4 kobs	382	0.29	1
CYP3A4 IC50	382	0.21	1
RLM CLint	382	0.28	1
HLM CLint	382	0.23	1
LE-MDCK v2 Papp	383	0.36	1
CYP3A4 kobs	383	0.25	1
CYP3A4 IC50	383	0.19	1
RLM CLint	383	0.29	1
HLM CLint	383	0.35	1
LE-MDCK v2 Papp	384	0.29	1
CYP3A4 kobs	384	0.29	1
CYP3A4 IC50	384	0.21	1
RLM CLint	384	0.26	1
HLM CLint	384	0.28	1
LE-MDCK v2 Papp	385	0.32	1
CYP3A4 kobs	385	0.23	1
CYP3A4 IC50	385	0.22	1
RLM CLint	385	0.29	1
HLM CLint	385	0.3	1
LE-MDCK v2 Papp	386	0.37	1
CYP3A4 kobs	386	0.23	1
CYP3A4 IC50	386	0.23	1
RLM CLint	386	0.28	1
HLM CLint	386	0.33	1
LE-MDCK v2 Papp	387	0.32	1
CYP3A4 kobs	387	0.24	1
CYP3A4 IC50	387	0.25	1
RLM CLint	387	0.3	1
HLM CLint	387	0.29	1
LE-MDCK v2 Papp	388	0.32	1
CYP3A4 kobs	388	0.23	1
CYP3A4 IC50	388	0.24	1
RLM CLint	388	0.28	1
HLM CLint	388	0.31	1
LE-MDCK v2 Papp	389	0.33	1
CYP3A4 kobs	389	0.21	1
CYP3A4 IC50	389	0.24	1
RLM CLint	389	0.28	1
HLM CLint	389	0.27	1
LE-MDCK v2 Papp	390	0.33	1
CYP3A4 kobs	390	0.26	1
CYP3A4 IC50	390	0.22	1
RLM CLint	390	0.33	1
HLM CLint	390	0.33	1
LE-MDCK v2 Papp	391	0.32	1
CYP3A4 kobs	391	0.23	1
CYP3A4 IC50	391	0.21	1
RLM CLint	391	0.28	1
HLM CLint	391	0.27	1
LE-MDCK v2 Papp	392	0.34	1
CYP3A4 kobs	392	0.24	1
CYP3A4 IC50	392	0.26	1
RLM CLint	392	0.28	1
HLM CLint	392	0.3	1
LE-MDCK v2 Papp	393	0.34	1
CYP3A4 kobs	393	0.24	1
CYP3A4 IC50	393	0.2	1
RLM CLint	393	0.3	1
HLM CLint	393	0.29	1
LE-MDCK v2 Papp	394	0.34	1
CYP3A4 kobs	394	0.28	1
CYP3A4 IC50	394	0.23	1
RLM CLint	394	0.28	1
HLM CLint	394	0.3	1
LE-MDCK v2 Papp	395	0.34	1
CYP3A4 kobs	395	0.19	1
CYP3A4 IC50	395	0.22	1
RLM CLint	395	0.32	1
HLM CLint	395	0.3	1
LE-MDCK v2 Papp	396	0.3	1
CYP3A4 kobs	396	0.19	1
CYP3A4 IC50	396	0.22	1
RLM CLint	396	0.28	1
HLM CLint	396	0.28	1
LE-MDCK v2 Papp	397	0.3	1
CYP3A4 kobs	397	0.26	1
CYP3A4 IC50	397	0.21	1
RLM CLint	397	0.3	1
HLM CLint	397	0.31	1
LE-MDCK v2 Papp	398	0.34	1
CYP3A4 kobs	398	0.28	1
CYP3A4 IC50	398	0.27	1
RLM CLint	398	0.31	1
HLM CLint	398	0.36	1
LE-MDCK v2 Papp	399	0.31	1
CYP3A4 kobs	399	0.29	1
CYP3A4 IC50	399	0.31	1
RLM CLint	399	0.29	1
[truncated: 13,001 more rows]
