# Supplementary material for: Application of machine learning models for property prediction to targeted protein degraders
Source: Nat Commun. 2024 Jul 9;15:5764. doi: 10.1038/s41467-024-49979-3 (PMC11233499; doi:10.1038/s41467-024-49979-3)
Supplement: Supplementary file 7 — Source Data [file 41467_2024_49979_MOESM7_ESM.zip › Source Data/FigS2.csv]

Descriptor	count	mean	std	min	25%	50%	75%	max	Subset
MW	314805.0	467.60235603922445	180.3390720526955	96.089	380.49200000000013	442.52300000000025	511.4790000000002	4950.731999999984	Training
HBA	314805.0	6.068972856212576	2.8013950968990073	0.0	4.0	6.0	7.0	74.0	Training
HBD	314805.0	1.842874160194406	1.9131834523680054	0.0	1.0	2.0	2.0	63.0	Training
TPSA	314805.0	95.50896037229397	58.64726392503667	0.0	69.04	88.83000000000001	109.75	1772.5799999999988	Training
cLogP	314805.0	3.849785851749498	1.5552318591839842	-19.224920000000306	2.9265000000000008	3.844020000000002	4.789200000000005	22.89520000000003	Training
Rotatable Bonds	314805.0	5.945512301265863	3.9349484985484793	0.0	4.0	5.0	7.0	209.0	Training
MW	30058.0	537.2808785026444	364.900062721704	78.136	385.4280000000001	456.9720000000001	548.5990000000003	6430.307999999991	Test
HBA	30058.0	6.9747488189500295	5.063419319284212	0.0	5.0	6.0	8.0	95.0	Test
HBD	30058.0	2.436123494577151	3.5822172701511077	0.0	1.0	2.0	2.0	49.0	Test
TPSA	30058.0	117.55643688868187	117.60459109458537	3.24	75.11	93.47500000000001	115.84	1915.319999999999	Test
cLogP	30058.0	3.6271032297558086	1.9397172670541276	-15.184400000000014	2.826825000000001	3.804810000000004	4.743880000000004	15.042159999999969	Test
Rotatable Bonds	30058.0	6.72320180983432	6.161053481339658	0.0	4.0	5.0	7.0	156.0	Test
