# Supplementary material for: Application of machine learning models for property prediction to targeted protein degraders
Source: Nat Commun. 2024 Jul 9;15:5764. doi: 10.1038/s41467-024-49979-3 (PMC11233499; doi:10.1038/s41467-024-49979-3)
Supplement: Supplementary file 7 — Source Data [file 41467_2024_49979_MOESM7_ESM.zip › Source Data/FigS1.csv]

Assay	Modality	count	mean	std	min	25%	50%	75%	max
CYP2C9 IC50	Glues	120.0	4.629700334593844	0.1084691426686192	4.301029995663981	4.6020599913279625	4.6020599913279625	4.6020599913279625	5.214243200037357
CYP2C9 IC50	Heterobifunctionals	112.0	4.629080924785617	0.140731060682826	4.6020599913279625	4.6020599913279625	4.6020599913279625	4.6020599913279625	5.614393708529487
CYP2C9 IC50	Others	1383.0	4.7184659496826225	0.35827356991487797	4.301029995663981	4.6020599913279625	4.6020599913279625	4.698970004336019	6.999999995657055
CYP2D6 IC50	Glues	122.0	4.651314485536459	0.24341821648728568	4.301029995663981	4.6020599913279625	4.6020599913279625	4.6020599913279625	6.301029995663981
CYP2D6 IC50	Heterobifunctionals	113.0	4.651076842580883	0.25725425153721365	4.6020599913279625	4.6020599913279625	4.6020599913279625	4.6020599913279625	6.301029995663981
CYP2D6 IC50	Others	1404.0	4.762606815737788	0.43241238929235953	4.1615476453413045	4.6020599913279625	4.6020599913279625	4.815308569182402	7.301029989583858
CYP3A4 IC50	Glues	131.0	4.67806639157436	0.2597276369962854	4.301029995663981	4.6020599913279625	4.6020599913279625	4.6020599913279625	6.301029995663981
CYP3A4 IC50	Heterobifunctionals	308.0	4.9484368567005355	0.46977925130029563	4.6020599913279625	4.6020599913279625	4.6401686680149785	5.215967469821097	6.301029995663981
CYP3A4 IC50	Others	4086.0	4.853320562764802	0.47669696042357895	4.301029995663981	4.6020599913279625	4.6020599913279625	4.979949668078941	7.337242168318426
CYP3A4 kobs	Glues	124.0	-2.0920601323601398	0.300512350362349	-3.0	-2.1968848487932564	-2.056754637413759	-1.9208187539523751	-1.391473966422806
CYP3A4 kobs	Heterobifunctionals	411.0	-1.768500372425454	0.43559755829485153	-3.0	-2.060984824414808	-1.8386319977650252	-1.4641105289251684	-1.0
CYP3A4 kobs	Others	2813.0	-1.9214974583276623	0.4212639102171943	-3.0	-2.149966742310231	-1.9746941347352298	-1.705533773838407	-1.0
CyLM CLint	Glues	55.0	1.4856899407729007	0.5833960051100624	1.0	1.0	1.3979400086720377	1.6659261308089106	3.0
CyLM CLint	Heterobifunctionals	35.0	1.6004038001236844	0.5903673418288031	1.0	1.0	1.527629913758415	1.8574003591168409	3.0
CyLM CLint	Others	460.0	2.086338299892532	0.666922223488693	0.5340261162150701	1.4892396662778928	2.0949107263847266	2.7246710108169565	3.0
DLM CLint	Glues	12.0	1.3715162556556049	0.4534497208325692	1.0	1.0	1.3979400086720377	1.431324735764592	2.5390760987927767
DLM CLint	Heterobifunctionals	30.0	1.3907174223385286	0.4633638287205541	1.0	1.0	1.3979400086720377	1.5314562122704083	2.756636108245848
DLM CLint	Others	1139.0	1.7566084670643136	0.5211803305299072	0.5340261162150701	1.3979400086720377	1.6693168898657798	2.1271047983648077	3.0
HLM CLint	Glues	1360.0	1.6126322199671062	0.47279246469826525	1.0	1.3979400086720377	1.451012329976059	1.8687912675440421	3.0
HLM CLint	Heterobifunctionals	609.0	2.110355806502462	0.5490135937575055	1.0	1.6998377171986931	2.0780941504064105	2.5877109650189114	3.0
HLM CLint	Others	17486.0	1.7278535513637208	0.590486898927509	0.5314789298156221	1.274157826162909	1.6242820855198847	2.1513698502474603	3.0
LE-MDCK v2 Papp	Glues	1429.0	0.650418560762262	0.6592582484981606	-1.154901958124481	0.08278537031645007	0.8382192156043677	1.228913431631906	1.7506626461340558
LE-MDCK v2 Papp	Heterobifunctionals	891.0	0.4344582704213865	0.6371846057878995	-1.3979400195293998	-0.05799903511966113	0.541579243946581	0.944975626190198	1.645225711535416
LE-MDCK v2 Papp	Others	16798.0	0.9454315296681398	0.6438155080070878	-2.00000000868589	0.5538830145127434	1.1752218003430523	1.4369573306694496	2.1859385898265886
LogD	Glues	797.0	2.0072145720702634	0.8518757195612072	-0.69999999	1.5	2.0999999	2.5999999	5.0
LogD	Heterobifunctionals	719.0	2.5159944476356046	1.0313107003144404	-0.80000001	1.9	2.5	3.0999999	5.9000001
LogD	Others	13372.0	2.4244599541549507	1.1963291569433128	-0.89999998	1.6	2.5	3.3	5.9000001
LogP	Glues	799.0	2.119649578235294	0.7700873115781869	-0.2	1.6	2.2000001	2.7000001	5.0999999
LogP	Heterobifunctionals	721.0	3.0678224865048547	1.0868746462077408	-0.2	2.4000001	2.9000001	3.5999999	8.1000004
LogP	Others	14011.0	3.2576080817150808	1.1942201943315323	-8.5	2.7000001	3.4000001	4.0	7.8000002
MLM CLint	Glues	1249.0	1.676157001529516	0.5024776111454796	1.0	1.3979400086720377	1.569373897908995	1.935003146409584	3.0
MLM CLint	Heterobifunctionals	511.0	1.742359472272918	0.5753375911750314	1.0	1.3364412873778617	1.6190933201869715	2.1172712956557644	3.0
MLM CLint	Others	10081.0	2.016330327720579	0.632397168543013	0.5340261162150701	1.4502491237198745	2.0043213737826426	2.583198773968623	3.0
RLM CLint	Glues	1324.0	1.747538230443292	0.5157343792933995	1.0	1.3979400086720377	1.6319505356488286	2.0718820073061255	3.0
RLM CLint	Heterobifunctionals	612.0	1.8316277315302985	0.44800797668268855	1.0	1.5446866910313501	1.8328252179205289	2.082336236499598	3.0
RLM CLint	Others	17440.0	1.8791843562776636	0.6330150483752147	0.29666519464834407	1.3979400086720377	1.8078393253764788	2.3909351071033793	3.0
cynoPPB	Glues	12.0	-0.4190240315192277	0.2255624987149492	-0.7798918884138591	-0.6217888430509243	-0.39849986858971265	-0.22746876447046488	-0.10127482060391296
cynoPPB	Heterobifunctionals	22.0	-0.9935537238713086	0.24592764148034346	-1.6882461664848722	-1.0725108582270384	-0.9913998367536606	-0.9299739907094122	-0.3788237358876594
cynoPPB	Others	91.0	-0.9452951073080333	0.449917982491444	-1.7986028510968428	-1.3021725707246454	-0.9244530568551369	-0.5678512722026491	-0.14266748607631524
hPPB	Glues	44.0	-0.7540535901267116	0.453597507724847	-1.924453027658869	-1.1340109187719145	-0.7232041129736898	-0.3906844277764659	-0.1040253001992269
hPPB	Heterobifunctionals	52.0	-1.3542594947046207	0.3628291441749727	-1.9625734980750233	-1.7000612127494001	-1.3027715393596182	-1.1458636265511926	-0.5466816461901093
hPPB	Others	816.0	-1.2484099225602785	0.47003228311742135	-2.6989699847927677	-1.6449349646250109	-1.2676062289175452	-0.9318141419657571	-0.10846251779732428
rPPB	Glues	31.0	-0.9918578176508811	0.49638209437904984	-1.9208187503332546	-1.3238701535270705	-1.0545314370260626	-0.7028479485937026	-0.14752003503146013
rPPB	Heterobifunctionals	49.0	-1.2626670251441783	0.38191651217015155	-1.9913998537848174	-1.6326440882936053	-1.1877553306358009	-1.0277971579169314	-0.4894549884529728
rPPB	Others	1109.0	-1.1618947449530774	0.49117904758790304	-2.045757509380103	-1.5686362245815264	-1.174573882232177	-0.7825160373614797	-0.08144547154523664
