# Supplementary material for: Application of machine learning models for property prediction to targeted protein degraders
Source: Nat Commun. 2024 Jul 9;15:5764. doi: 10.1038/s41467-024-49979-3 (PMC11233499; doi:10.1038/s41467-024-49979-3)
Supplement: Supplementary file 7 — Source Data [file 41467_2024_49979_MOESM7_ESM.zip › Source Data/FigS3/fine-tuning-1/LE-MDCKv2.csv]

pred LE-MDCKv2_LogPapp Class	High risk	Low risk	Medium
High risk	88	1	8
Inconclusive	23	25	26
Low risk	8	83	20
