# Supplementary material for: Application of machine learning models for property prediction to targeted protein degraders
Source: Nat Commun. 2024 Jul 9;15:5764. doi: 10.1038/s41467-024-49979-3 (PMC11233499; doi:10.1038/s41467-024-49979-3)
Supplement: Supplementary file 7 — Source Data [file 41467_2024_49979_MOESM7_ESM.zip › Source Data/Fig4/all/CYP3A4 IC50.csv]

pred CYP3A4 pIC50 Class	High risk	Low risk	Medium
High risk	77	2	18
Inconclusive	124	224	334
Low risk	27	3151	420
